# Supplementary material for: Amphibian Strategies Against Attacks by Flies: Host‐Specificity and Threats
Source: Ecol Evol. 2026 Jan 13;16(1):e72737. doi: 10.1002/ece3.72737 (PMC12796835; doi:10.1002/ece3.72737)
Supplement: Supplementary file 1 — Table S1: Species Records. This supplementary table provides a comprehensive list of Interacting species records included in “Campos et al. 2026—Diptera interactions with amphibians: A review of the ecological impacts”, incorporating. [file ECE3-16-e72737-s001.xlsx]

## Sheet: Data
Supplementary TableS1: Species Records This supplementary table provides a comprehensive list of Interacting species records included in "Campos et al., 2024 - Diptera interactions with amphibians: A review of the ecological impacts", incorporating information from existing literature. The table includes details on source, Strategy, amphibians and Diptera taxonomic levels, Diptera life cycle, sam…
Strategy	amphibians spp	amphibian family	amphibian order	diptera spp	diptera family	Diptera life cicle	Locality	collection date	environment type	sampling method	lat	long	Source
myiasis	Bufo bufo Linnaeus, 1758	Bufonidae	Anura	Lucilia bufonivora Moniez, 1876	Calliphoridae	larval	Rotterdam, NL,Netherlands,Europe	NA	NA	Visual encounter	51.922913°	4.470585°	Arias-Robledo et al., 2019
myiasis	Bufo bufo Linnaeus, 1758	Bufonidae	Anura	Lucilia bufonivora Moniez, 1876	Calliphoridae	larval	Schaopedobe, NL,Netherlands,Europe	NA	NA	Visual encounter	52.94944°	6.256944°	Arias-Robledo et al., 2019
myiasis	Pelophylax esculentus Linnaeus, 1758	Ranidae	Anura	Lucilia bufonivora Moniez, 1876	Calliphoridae	larval	Wilp, NL,Netherlands,Europe	NA	NA	Visual encounter	52.2167	6.11645	Arias-Robledo et al., 2019
myiasis	Bufo bufo Linnaeus, 1758	Bufonidae	Anura	Lucilia bufonivora Moniez, 1876	Calliphoridae	larval	Norfolk, UK,United Kingdom,Europe	NA	NA	Visual encounter	52.629	1.29665	Arias-Robledo et al., 2019
myiasis	Bufo bufo Linnaeus, 1758	Bufonidae	Anura	Lucilia bufonivora Moniez, 1876	Calliphoridae	larval	Nottingham, UK,United Kingdom,Europe	NA	NA	Visual encounter	52.9584	-1.17372	Arias-Robledo et al., 2019
myiasis	Bufo bufo Linnaeus, 1758	Bufonidae	Anura	Lucilia bufonivora Moniez, 1876	Calliphoridae	larval	Shrewsbury, UK,United Kingdom,Europe	NA	NA	Visual encounter	52.706	-2.74771	Arias-Robledo et al., 2019
myiasis	Bufo bufo Linnaeus, 1758	Bufonidae	Anura	Lucilia bufonivora Moniez, 1876	Calliphoridae	larval	Ossingen, CHE,Switzerland,Europe	NA	NA	Visual encounter	47.6121	8.72035	Arias-Robledo et al., 2019
myiasis	Bufo bufo Linnaeus, 1758	Bufonidae	Anura	Lucilia bufonivora Moniez, 1876	Calliphoridae	larval	Badenw, DEU,Germany,Europe	NA	NA	Visual encounter	48.76056°	8.239722°	Arias-Robledo et al., 2019
myiasis	Pseudacris triseriata Wied-Neuwied, 1838	Hylidae	Anura	Lucilia bufonivora Moniez, 1876	Calliphoridae	larval	Pine lake, CAN,Canada,North America	NA	NA	Visual encounter	52.1122	-113.481	Arias-Robledo et al., 2019
myiasis	Lithobates sylvaticus LeConte, 1825	Ranidae	Anura	Lucilia bufonivora Moniez, 1876	Calliphoridae	larval	Calling Lake, CAN,Canada,North America	NA	NA	Visual encounter	55.2135	-113.194	Arias-Robledo et al., 2019
micropredator	Lithobates sphenocephalus Cope, 1886	Ranidae	Anura	Culex iolambdis Dyar, 1918	Culicidae	adult	Vero Beach, eastern Indian River County, Florida,USA,North America	April 2014–April 2015	hardwood hammock and mangroves	Wire-frame resting shelters and wooden resting boxes	27.58707°	-80.37012°	Blosser et al., 2016
micropredator	Anaxyrus terrestris Bonnaterre, 1789	Bufonidae	Anura	Culex iolambdis Dyar, 1918	Culicidae	adult	Vero Beach, eastern Indian River County, Florida,USA,North America	April 2014–April 2015	hardwood hammock and mangroves	Wire-frame resting shelters and wooden resting boxes	27.58707°	-80.37012°	Blosser et al., 2016
micropredator	Osteopilus septentrionalis Duméril and Bibron, 1841	Hylidae	Anura	Culex iolambdis Dyar, 1918	Culicidae	adult	Vero Beach, eastern Indian River County, Florida,USA,North America	April 2014–April 2015	hardwood hammock and mangroves	Wire-frame resting shelters and wooden resting boxes	27.58707°	-80.37012°	Blosser et al., 2016
micropredator	Lithobates grylio Stejneger, 1901	Ranidae	Anura	Culex iolambdis Dyar, 1918	Culicidae	adult	Vero Beach, eastern Indian River County, Florida,USA,North America	April 2014–April 2015	hardwood hammock and mangroves	Wire-frame resting shelters and wooden resting boxes	27.58707°	-80.37012°	Blosser et al., 2016
micropredator	Lithobates capito LeConte, 1855	Ranidae	Anura	Culex iolambdis Dyar, 1918	Culicidae	adult	Vero Beach, eastern Indian River County, Florida,USA,North America	April 2014–April 2015	hardwood hammock and mangroves	Wire-frame resting shelters and wooden resting boxes	27.58707°	-80.37012°	Blosser et al., 2016
micropredator	Lithobates catesbeianus Shaw, 1802	Ranidae	Anura	Culex iolambdis Dyar, 1918	Culicidae	adult	Vero Beach, eastern Indian River County, Florida,USA,North America	April 2014–April 2015	hardwood hammock and mangroves	Wire-frame resting shelters and wooden resting boxes	27.58707°	-80.37012°	Blosser et al., 2016
micropredator	Dryophytes gratiosus LeConte, 1856	Hylidae	Anura	Uranotaenia lowii Theobald, 1901	Culicidae	adult	Cahuita National Park, 3 km east of Cahuita, Limón,Costa Rica,Central America	30 October, 1993	lowland	frog call trap	9.7365322°	-82.838997°	Borkent & Belton, 2006
micropredator	Dryophytes gratiosus LeConte, 1856	Hylidae	Anura	Uranotaenia lowii Theobald, 1901	Culicidae	adult	Cabinas Chimuri, 1 km west of Puerto Viejo, Limón,Costa Rica,Central America	2000-06-07	lowland	frog call trap	9.6565614°	-82.7703906°	Borkent & Belton, 2006
micropredator	Dryophytes gratiosus LeConte, 1856	Hylidae	Anura	Uranotaenia lowii Theobald, 1901	Culicidae	adult	La Selva Biological Station, Puerto Viejo de la Sarapiqui, Heredia,Costa Rica,Central America	1–2 March 2004	lowland	frog call trap	10.43062299°	-84.00698173°	Borkent & Belton, 2006
micropredator	Dryophytes gratiosus LeConte, 1856	Hylidae	Anura	Uranotaenia lowii Theobald, 1901	Culicidae	adult	Palo Verde National Park, la Venada trail, Guanacaste,Costa Rica,Central America	2000-09-01	lowland	frog call trap	10.38341649°	-85.33429797°	Borkent & Belton, 2006
micropredator	Dryophytes gratiosus LeConte, 1856	Hylidae	Anura	Uranotaenia lowii Theobald, 1901	Culicidae	adult	Carara National Park, 5 km northeast of Tarcoles, Puntarenas,Costa Rica,Central America	1993	lowland	frog call trap	9.781130579°	-84.60592847°	Borkent & Belton, 2006
micropredator	Dryophytes gratiosus LeConte, 1856	Hylidae	Anura	Uranotaenia lowii Theobald, 1901	Culicidae	adult	Tarcoles, Puntarenas,Costa Rica,Central America	28 September 1993	lowland	frog call trap	9.7692414°	-84.628684°	Borkent & Belton, 2006
micropredator	Dryophytes gratiosus LeConte, 1856	Hylidae	Anura	Uranotaenia lowii Theobald, 1901	Culicidae	adult	Manuel Antonio National Park, Puntarenas,Costa Rica,Central America	1993-11-17	lowland	frog call trap	9.392311697°	-84.13701962°	Borkent & Belton, 2006
micropredator	Ingerophrynus parvus Boulenger, 1887	Bufonidae	Anura	Mimomyia luzonensis (Ludlow, 1905)	Culicidae	adult	Setia Alam, Petaling district, Selangor state in Peninsular Malaysia,Malaysia,Asia	NA	NA	visual encounter	3.099164°	101.439°	Braima et al., 2017
micropredator	Ingerophrynus parvus Boulenger, 1887	Bufonidae	Anura	Uranotaenia sp. -	Culicidae	adult	Setia Alam, Petaling district, Selangor state in Peninsular Malaysia,Malaysia,Asia	NA	NA	visual encounter	3.099164°	101.439°	Braima et al., 2017
micropredator	Lithobates clamitans Latreille, 1801	Ranidae	Anura	Culex peccator Dyar & Knab, 1909	Culicidae	adult	Tuskegee National Forest, Macon Co., Alabama,USA,North America	February, 2007 to October 31, 2007	NA	vacuum aspirator	32.43165°	-85.64395°	Burkett-Cadena et al., 2008
micropredator	Lithobates sphenocephalus Cope, 1886	Ranidae	Anura	Culex peccator Dyar & Knab, 1909	Culicidae	adult	Tuskegee National Forest, Macon Co., Alabama,USA,North America	February, 2007 to October 31, 2008	NA	vacuum aspirator	32.43165°	-85.64395°	Burkett-Cadena et al., 2008
micropredator	Lithobates catesbeianus Shaw, 1802	Ranidae	Anura	Culex peccator Dyar & Knab, 1909	Culicidae	adult	Tuskegee National Forest, Macon Co., Alabama,USA,North America	February, 2007 to October 31, 2009	NA	vacuum aspirator	32.43165°	-85.64395°	Burkett-Cadena et al., 2008
micropredator	Lithobates clamitans Latreille, 1801	Ranidae	Anura	Culex territans Walker, 1856	Culicidae	adult	Tuskegee National Forest, Macon Co., Alabama,USA,North America	February, 2007 to October 31, 2010	NA	vacuum aspirator	32.43165°	-85.64395°	Burkett-Cadena et al., 2008
micropredator	Lithobates sphenocephalus Cope, 1886	Ranidae	Anura	Culex territans Walker, 1856	Culicidae	adult	Tuskegee National Forest, Macon Co., Alabama,USA,North America	February, 2007 to October 31, 2011	NA	vacuum aspirator	32.43165°	-85.64395°	Burkett-Cadena et al., 2008
micropredator	Lithobates catesbeianus Shaw, 1802	Ranidae	Anura	Culex territans Walker, 1856	Culicidae	adult	Tuskegee National Forest, Macon Co., Alabama,USA,North America	February, 2007 to October 31, 2012	NA	vacuum aspirator	32.43165°	-85.64395°	Burkett-Cadena et al., 2008
micropredator	Pseudacris crucifer Wied-Neuwied, 1838	Hylidae	Anura	Culex territans Walker, 1856	Culicidae	adult	Tuskegee National Forest, Macon Co., Alabama,USA,North America	February, 2007 to October 31, 2013	NA	vacuum aspirator	32.43165°	-85.64395°	Burkett-Cadena et al., 2008
micropredator	Dryophytes avivoca Viosca, 1928	Hylidae	Anura	Culex territans Walker, 1856	Culicidae	adult	Tuskegee National Forest, Macon Co., Alabama,USA,North America	February, 2007 to October 31, 2014	NA	vacuum aspirator	32.43165°	-85.64395°	Burkett-Cadena et al., 2008
micropredator	Dryophytes squirellus Daudin, 1800	Hylidae	Anura	Culex territans Walker, 1856	Culicidae	adult	Tuskegee National Forest, Macon Co., Alabama,USA,North America	February, 2007 to October 31, 2015	NA	vacuum aspirator	32.43165°	-85.64395°	Burkett-Cadena et al., 2008
micropredator	Dryophytes chrysoscelis Cope, 1880	Hylidae	Anura	Culex territans Walker, 1856	Culicidae	adult	Tuskegee National Forest, Macon Co., Alabama,USA,North America	February, 2007 to October 31, 2016	NA	vacuum aspirator	32.43165°	-85.64395°	Burkett-Cadena et al., 2008
micropredator	Dryophytes cinereus Schneider, 1799	Hylidae	Anura	Culex territans Walker, 1856	Culicidae	adult	Tuskegee National Forest, Macon Co., Alabama,USA,North America	February, 2007 to October 31, 2017	NA	vacuum aspirator	32.43165°	-85.64395°	Burkett-Cadena et al., 2008
micropredator	Dryophytes femoralis Daudin, 1800	Hylidae	Anura	Culex territans Walker, 1856	Culicidae	adult	Tuskegee National Forest, Macon Co., Alabama,USA,North America	February, 2007 to October 31, 2018	NA	vacuum aspirator	32.43165°	-85.64395°	Burkett-Cadena et al., 2008
micropredator	Undetermined	NA	Anura	Culex erraticus (Dyar & Knab, 1906)	Culicidae	adult	Tuskegee National Forest, Macon Co., Alabama,USA,North America	February, 2007 to October 31, 2019	NA	vacuum aspirator	32.43165°	-85.64395°	Burkett-Cadena et al., 2008
myiasis	Bufo bufo Linnaeus, 1758	Bufonidae	Anura	Lucilia bufonivora Moniez, 1876	Calliphoridae	adult	Roscoff, Bretanha,France,Europe	1907-1909	NA	visual encounter	48.7105	-3.98751	Brumpt, 1934
myiasis	Bufo bufo Linnaeus, 1758	Bufonidae	Anura	Lucilia bufonivora Moniez, 1876	Calliphoridae	larvae	Roscoff, Bretanha,France,Europe	1907-1909	NA	visual encounter	48.7105	-3.98751	Brumpt, 1934
myiasis	Bufo bufo Linnaeus, 1758	Bufonidae	Anura	Lucilia bufonivora Moniez, 1876	Calliphoridae	eggs	Roscoff, Bretanha,France,Europe	1910-08-08	NA	visual encounter	48.7105	-3.98751	Brumpt, 1934
myiasis	Bufo bufo Linnaeus, 1758	Bufonidae	Anura	Lucilia bufonivora Moniez, 1876	Calliphoridae	larvae	Roscoff, Bretanha,France,Europe	August 10th to 11th, 1910	NA	visual encounter	48.7105	-3.98751	Brumpt, 1934
myiasis	Bufo bufo Linnaeus, 1758	Bufonidae	Anura	Lucilia bufonivora Moniez, 1876	Calliphoridae	pulp	Roscoff, Bretanha,France,Europe	August 22th, 1910	NA	visual encounter	48.7105	-3.98751	Brumpt, 1934
myiasis	Rana temporaria Linnaeus, 1758	Ranidae	Anura	Lucilia bufonivora Moniez, 1876	Calliphoridae	larvae	Normandie, close to Carentan,France,Europe	August to September, 1926	NA	experimental	48.7105	-3.98751	Brumpt, 1934
myiasis	Salamandra salamandra Linnaeus, 1758	Salamandridae	Anura	Lucilia bufonivora Moniez, 1876	Calliphoridae	eggs	Normandie, close to Carentan,France,Europe	August to September, 1926	NA	experimental	48.7105	-3.98751	Brumpt, 1934
myiasis	Alytes obstetricans Laurenti, 1768	Alytidae	Anura	Lucilia bufonivora Moniez, 1876	Calliphoridae	eggs	Normandie, close to Carentan,France,Europe	July to September, 1933	NA	experimental	48.7105	-3.98751	Brumpt, 1934
myiasis	Pelophylax lessonae Camerano, 1882	Ranidae	Anura	Lucilia bufonivora Moniez, 1876	Calliphoridae	eggs	Normandie, close to Carentan,France,Europe	July to September, 1933	NA	experimental	48.7105	-3.98751	Brumpt, 1934
myiasis	Triturus cristatus Laurenti, 1768	Salamandridae	Anura	Lucilia bufonivora Moniez, 1876	Calliphoridae	larvae	Normandie, close to Carentan,France,Europe	July to September, 1933	NA	experimental	48.7105	-3.98751	Brumpt, 1934
myiasis	Lissotriton helveticus Razoumovsky, 1789	Salamandridae	Anura	Lucilia bufonivora Moniez, 1876	Calliphoridae	larvae	Normandie, close to Carentan,France,Europe	July to September, 1933	NA	experimental	48.7105	-3.98751	Brumpt, 1934
micropredator	Fejervarya limnocharis Gravenhorst, 1829	Dicroglossidae	Anura	Mimomyia luzonensis (Ludlow, 1905)	Culicidae	adult	Connaughton Road, Walworth County, Wisconsin,USA,North America	1974-07-01	Road	catch	42.7034	-88.6012	Toma et al., 2005
micropredator	Fejervarya limnocharis Gravenhorst, 1829	Dicroglossidae	Anura	Uranotaenia macfarlanei Edwards, 1914	Culicidae	adult	Connaughton Road, Walworth County, Wisconsin,USA,North America	1974-07-01	Road	catch	42.7034	-88.6012	Toma et al., 2005
micropredator	Fejervarya limnocharis Gravenhorst, 1829	Dicroglossidae	Anura	Uranotaenia yaeyamana Tanaka, Mizusawa & Saugstad, 1975	Culicidae	adult	Connaughton Road, Walworth County, Wisconsin,USA,North America	1974-07-01	Road	catch	42.7034	-88.6012	Toma et al., 2005
micropredator	Fejervarya limnocharis Gravenhorst, 1829	Dicroglossidae	Anura	Culex fuscocephala Theobald, 1907	Culicidae	adult	Connaughton Road, Walworth County, Wisconsin,USA,North America	1974-07-01	Road	catch	42.7034	-88.6012	Toma et al., 2005
micropredator	Fejervarya limnocharis Gravenhorst, 1829	Dicroglossidae	Anura	Corethrella nippon Miyagi, 1980	Corethrellidae	adult	Connaughton Road, Walworth County, Wisconsin,USA,North America	1974-07-01	Road	catch	42.7034	-88.6012	Toma et al., 2005
micropredator	Dryophytes cinereus Schneider, 1799	Hylidae	Anura	Corethrella brakeleyi (Coquillett, 1902)	Corethrellidae	adult	Statesboro, Georgia,USA,North America	June-September, 1979	forest	frog call trap	32.4378	-81.7758	Mckeever & Hartberg, 1980
micropredator	Dryophytes cinereus Schneider, 1799	Hylidae	Anura	Corethrella wirthi Stone, 1968	Corethrellidae	adult	Statesboro, Georgia,USA,North America	June-September, 1979	forest	frog call trap	32.4378	-81.7758	Mckeever & Hartberg, 1980
micropredator	Dryophytes versicolor LeConte, 1825	Hylidae	Anura	Corethrella brakeleyi (Coquillett, 1902)	Corethrellidae	adult	Statesboro, Georgia,USA,North America	June-September, 1979	forest	frog call trap	32.4378	-81.7758	Mckeever & Hartberg, 1980
micropredator	Dryophytes versicolor LeConte, 1825	Hylidae	Anura	Corethrella wirthi Stone, 1968	Corethrellidae	adult	Statesboro, Georgia,USA,North America	June-September, 1979	forest	frog call trap	32.4378	-81.7758	Mckeever & Hartberg, 1980
eggpredation	Agalychnis annae Duellman, 1963	Hylidae	Anura	Megaselia scalaris Loew, 1866	Phoridae	larvae	Finca Bijagua, Curridabat,Costa Rica,Central America	1980-08-01	ponds	visual encounter	9.91648	-84.0384	Villa & Townsend, 1983
eggpredation	Eleutherodactylus coqui Thomas, 1966	Eleutherodactylidae	Anura	Megaselia scalaris Loew, 1866	Phoridae	larvae	-,Puerto Rico,central America	1980	wet forest	visual encounter	-	-	Villa & Townsend, 1983
micropredator	Bufo gargarizans Cantor, 1842	Bufonidae	Anura	Sergentomyia squamirostris (Newstead, 1923)	Psychodidae	adult	Hsiangshan, Western Hills, Beijing,China,Asia	NA	NA	lab	NA	NA	Feng & Chung, 1940
micropredator	Rhinella marina Linnaeus, 1758	Bufonidae	Anura	Mimomyia elegans (Taylor, 1914)	Culicidae	adult	Byron Bay. New South Wales,Australia,Oceania	1979-02-01	road	visual encounter	-28.6484	153.604	Beurden, 1980
micropredator	Pelophylax lessonae Camerano, 1882	Ranidae	Anura	Uranotaenia unguiculata Edwards, 1913	Culicidae	adult	Biological Station Lake Neusiedl, Illmitz,Austria,Europe	August-September, 2017	forest	aspirator	47.93167°	16.74633°	Camp et al., 2018
micropredator	Pelophylax ridibundus Pallas, 1771	Ranidae	Anura	Uranotaenia unguiculata Edwards, 1913	Culicidae	adult	Biological Station Lake Neusiedl, Illmitz,Austria,Europe	August-September, 2017	forest	aspirator	47.93167°	16.74633°	Camp et al., 2018
eggpredation	Physalaemus centralis Bokermann, 1962	Leptodactylidae	Anura	Beckeriella niger (Williston, 1897)	Ephydridae	adulta/larvae	Uberlândia, MG,Brazil,South America	October 2000 to October 2002	NA	visual encounter	-18.91667°	-48.28333°	Menin & Giaretta, 2003
eggpredation	Physalaemus cuvieri Fitzinger, 1826	Leptodactylidae	Anura	Beckeriella niger (Williston, 1897)	Ephydridae	adulta/larvae	Uberlândia, MG,Brazil,South America	October 2000 to October 2002	NA	visual encounter	-18.91667°	-48.28333°	Menin & Giaretta, 2003
eggpredation	Physalaemus fuscomaculatus Steindachner, 1864	Leptodactylidae	Anura	Beckeriella niger (Williston, 1897)	Ephydridae	adulta/larvae	Uberlândia, MG,Brazil,South America	October 2000 to October 2002	NA	visual encounter	-18.91667°	-48.28333°	Menin & Giaretta, 2003
eggpredation	Physalaemus nattereri Steindachner, 1863	Leptodactylidae	Anura	Beckeriella niger (Williston, 1897)	Ephydridae	adulta/larvae	Uberlândia, MG,Brazil,South America	October 2000 to October 2002	NA	visual encounter	-18.91667°	-48.28333°	Menin & Giaretta, 2003
eggpredation	Leptodactylus labyrinthicus Spix, 1824	Leptodactylidae	Anura	Beckeriella niger (Williston, 1897)	Ephydridae	adulta/larvae	Uberlândia, MG,Brazil,South America	October 2000 to October 2002	NA	visual encounter	-18.91667°	-48.28333°	Menin & Giaretta, 2003
eggpredation	Leptodactylus ocellatus Linnaeu, 1758	Leptodactylidae	Anura	Beckeriella niger (Williston, 1897)	Ephydridae	adulta/larvae	Uberlândia, MG,Brazil,South America	October 2000 to October 2002	NA	visual encounter	-18.91667°	-48.28333°	Menin & Giaretta, 2003
micropredator	Undetermined	NA	NA	Culex territans Walker, 1856	Culicidae	adult	New Jersey,USA,North America	NA	NA	visual encounter	40.1388	-74.6769	Crans, 1970
micropredator	Pseudacris crucifer Wied-Neuwied, 1838	Hylidae	Anura	Culex territans Walker, 1856	Culicidae	adult	New Jersey,USA,North America	NA	NA	visual encounter	40.1388	-74.6769	Crans, 1970
micropredator	Lithobates sphenocephalus Cope, 1886	Ranidae	Anura	Culex territans Walker, 1856	Culicidae	adult	New Jersey,USA,North America	NA	NA	visual encounter	40.1388	-74.6769	Crans, 1970
micropredator	Lithobates virgatipes Cope, 1891	Ranidae	Anura	Culex territans Walker, 1856	Culicidae	adult	New Jersey,USA,North America	NA	NA	visual encounter	40.1388	-74.6769	Crans, 1970
micropredator	Lithobates catesbeianus Shaw, 1802	Ranidae	Anura	Culex territans Walker, 1856	Culicidae	adult	New Jersey,USA,North America	NA	NA	visual encounter	40.1388	-74.6769	Crans, 1970
micropredator	Lithobates clamitans Latreille, 1801	Ranidae	Anura	Culex territans Walker, 1856	Culicidae	adult	New Jersey,USA,North America	NA	NA	visual encounter	40.1388	-74.6769	Crans, 1970
micropredator	Leptobrachella gracilis Günther, 1872	Megophryidae	Anura	Corethrella yucuman Caldart & Pinho, 2016	Corethrellidae	adult	Turvo State Park, Derrubadas, Rio Grande do Sul,Brazil,South America	October 2013 to February 2014	ponds	visual encounter	-27.2428°	-53.95382°	Caldart et al., 2016
micropredator	Leptobrachella gracilis Günther, 1872	Megophryidae	Anura	Corethrella lopesi Lane, 1942	Corethrellidae	adult	Turvo State Park, Derrubadas, Rio Grande do Sul,Brazil,South America	October 2013 to February 2014	ponds	visual encounter	-27.2428°	-53.95382°	Caldart et al., 2016
micropredator	Leptobrachella gracilis Günther, 1872	Megophryidae	Anura	Corethrella alticola Lane, 1939	Corethrellidae	adult	Turvo State Park, Derrubadas, Rio Grande do Sul,Brazil,South America	October 2013 to February 2014	ponds	visual encounter	-27.2428°	-53.95382°	Caldart et al., 2016
micropredator	Leptobrachella gracilis Günther, 1872	Megophryidae	Anura	Corethrella atricornis Borkent, 2008	Corethrellidae	adult	Turvo State Park, Derrubadas, Rio Grande do Sul,Brazil,South America	October 2013 to February 2014	ponds	visual encounter	-27.2428°	-53.95382°	Caldart et al., 2016
micropredator	Leptobrachella gracilis Günther, 1872	Megophryidae	Anura	Corethrella aff. wirthi -	Corethrellidae	adult	Turvo State Park, Derrubadas, Rio Grande do Sul,Brazil,South America	October 2013 to February 2014	ponds	visual encounter	-27.2428°	-53.95382°	Caldart et al., 2016
micropredator	Scinax perereca Pombal, Haddad, and Kasahara, 1995	Hylidae	Anura	Corethrella yucuman Caldart & Pinho, 2016	Corethrellidae	adult	Turvo State Park, Derrubadas, Rio Grande do Sul,Brazil,South America	October 2013 to February 2014	ponds	visual encounter	-27.2428°	-53.95382°	Caldart et al., 2016
micropredator	Scinax perereca Pombal, Haddad, and Kasahara, 1995	Hylidae	Anura	Corethrella lopesi Lane, 1942	Corethrellidae	adult	Turvo State Park, Derrubadas, Rio Grande do Sul,Brazil,South America	October 2013 to February 2014	ponds	visual encounter	-27.2428°	-53.95382°	Caldart et al., 2016
micropredator	Scinax perereca Pombal, Haddad, and Kasahara, 1995	Hylidae	Anura	Corethrella alticola Lane, 1939	Corethrellidae	adult	Turvo State Park, Derrubadas, Rio Grande do Sul,Brazil,South America	October 2013 to February 2014	ponds	visual encounter	-27.2428°	-53.95382°	Caldart et al., 2016
myiasis	Dendrobates tinctorius Cuvier, 1797	Dendrobatidae	Anura	Megaselia scalaris Loew, 1966	Phoridae	larvae	Netherlands,Netherlands,Europe	NA	NA	visual encounter	52.3423	5.52816	Zwart et al., 2005
myiasis	Nyctimystes infrafrenatus Günther, 1867	Hylidae	Anura	Megaselia scalaris Loew, 1967	Phoridae	larvae	Netherlands,Netherlands,Europe	NA	NA	visual encounter	52.3423	5.52816	Zwart et al., 2005
eggpredation	Agalychnis callidryas Cope, 1862	Hylidae	Anura	Psychoda savaiiensis Edwards, 1928	Psychodidae	larvae	Matagalpa, Nicaragua,Nicaragua,Central America	NA	NA	NA	12.9247	-85.9304	Villa, 1980
eggpredation	Hyalinobatrachium fleischmanni Boettger, 1893	Centrolenidae	Anura	Psychoda savaiiensis Edwards, 1928	Psychodidae	larvae	Matagalpa, Nicaragua,Nicaragua,Central America	NA	NA	NA	12.9247	-85.9304	Villa, 1980
eggpredation	Boana punctata Schneider, 1799	Hylidae	Anura	Gastrops cf. flavipes -	Ephydridae	larvae	Huanuco, Bosque Nacional de Iparia,Peru,South America	1968	NA	NA	-9.45083	-74.6971	Villa, 1980
eggpredation	Espadarana prosoblepon Boettger, 1892	Centrolenidae	Anura	Drosophila sp. -	Drosophilidae	larvae	Río Paracito (San José Province),Costa Rica,Central America	1976	NA	NA	10.0102	-84.0021	Villa, 1980
eggpredation	Hyalinobatrachium fleischmanni Boettger, 1893	Centrolenidae	Anura	Drosophila sp. -	Drosophilidae	larvae	Río Paracito (San José Province),Costa Rica,Central America	1976	NA	NA	10.0102	-84.0021	Villa, 1980
eggpredation	Espadarana prosoblepon Boettger, 1892	Centrolenidae	Anura	undetermined	Drosophilidae	larvae	Río Paracito (San José Province),Costa Rica,Central America	1976	NA	NA	10.0102	-84.0021	Villa, 1980
eggpredation	Centrolene buckleyi Boulenger, 1882	Centrolenidae	Anura	undetermined	Chironomidae	larvae	Colombia,Colombia,South America	NA	NA	NA	3.99761	-73.278	Villa, 1980
eggpredation	Espadarana prosoblepon Boettger, 1892	Centrolenidae	Anura	undetermined	Chironomidae	larvae	Río Paracito (San José Province),Costa Rica,Central America	1976	NA	NA	10.0102	-84.0021	Villa, 1980
eggpredation	Hyalinobatrachium fleischmanni Boettger, 1893	Centrolenidae	Anura	Megaselia scalaris Loew, 1866	Phoridae	larvae	Matagalpa, Nicaragua,Nicaragua,Central America	NA	NA	NA	12.9247	-85.9304	Villa, 1980
eggpredation	Agalychnis callidryas Cope, 1862	Hylidae	Anura	Megaselia scalaris Loew, 1866	Phoridae	larvae	Matagalpa, Nicaragua,Nicaragua,Central America	NA	NA	NA	12.9247	-85.9304	Villa, 1980
eggpredation	Aneides aeneus Cope and Packard, 1881	Plethodontidae	Caudata	undetermined	Phoridae	larvae	NA	NA	NA	NA	-	-	Villa, 1980
micropredator	Lithobates pipiens Schreber, 1782	Ranidae	Anura	Aedes aegypti (Linnaeus, 1762)	Culicidae	adult	Eastern Tennessee,USA,North America	NA	NA	NA	35.8825	-83.8821	Bailey, 1962
micropredator	Lithobates clamitans Latreille, 1801	Ranidae	Anura	Culex territans Walker, 1856	Culicidae	adult	NA	NA	NA	lab	-	-	Desser et al., 1973
micropredator	Lithobates catesbeianus Shaw, 1802	Ranidae	Anura	Culex tarsalis Coquillett, 1896	Culicidae	adult	Poso Creek, Bakersfield, California,USA,North America	NA	NA	baited trap	35.5256	-118.943	Henderson & Senior, 1961
micropredator	Anaxyrus boreas Baird and Girard, 1852	Bufonidae	Anura	Culex tarsalis Coquillett, 1896	Culicidae	adult	Poso Creek, Bakersfield, California,USA,North America	NA	NA	baited trap	35.5256	-118.943	Henderson & Senior, 1961
micropredator	Boana crepitans Wied-Neuwied, 1824	Hylidae	Anura	Aedes aegypti (Linnaeus, 1762)	Culicidae	adult	NA	NA	NA	lab	-	-	Ramos & Urdaneta-Morales, 1977
micropredator	Boana crepitans Wied-Neuwied, 1824	Hylidae	Anura	Culex pipiens Linnaeus, 1758	Culicidae	adult	NA	NA	NA	lab	-	-	Ramos & Urdaneta-Morales, 1977
micropredator	Leptodactylus insularum Barbour, 1906	Leptodactylidae	Anura	Aedes aegypti (Linnaeus, 1762)	Culicidae	adult	NA	NA	NA	lab	-	-	Ramos & Urdaneta-Morales, 1977
micropredator	Rhinella marina Linnaeus, 1758	Bufonidae	Anura	Aedes aegypti (Linnaeus, 1762)	Culicidae	adult	NA	NA	NA	lab	-	-	Ramos & Urdaneta-Morales, 1977
micropredator	Pseudis paradoxa Linnaeus, 1758	Pseudidae	Anura	Aedes aegypti (Linnaeus, 1762)	Culicidae	adult	NA	NA	NA	lab	-	-	Ramos & Urdaneta-Morales, 1977
micropredator	Rhinella marina Linnaeus, 1758	Bufonidae	Anura	Culex pipiens Linnaeus, 1758	Culicidae	adult	NA	NA	NA	lab	-	-	Ramos & Urdaneta-Morales, 1977
micropredator	Pseudis paradoxa Linnaeus, 1758	Pseudidae	Anura	Culex pipiens Linnaeus, 1758	Culicidae	adult	NA	NA	NA	lab	-	-	Ramos & Urdaneta-Morales, 1977
micropredator	Babina sp. -	Ranidae	Anura	Uranotaenia jacksoni Edwards, 1935	Culicidae	adult	Ryukyu Archipelago, Amamioshima island,Japan,Asia	2005 to 2012	NA	CDC	28.3842	129.493	Toma et al., 2014
micropredator	Limnonectes namiyei Stejneger, 1901	Dicroglossidae	Anura	Uranotaenia jacksoni Edwards, 1935	Culicidae	adult	Ryukyu Archipelago, Okinawajima island,Japan,Asia	2005 to 2012	NA	CDC	26.4868	127.962	Toma et al., 2014
micropredator	Limnonectes namiyei Stejneger, 1901	Dicroglossidae	Anura	Uranotaenia annandalei Barraud, 1926	Culicidae	adult	Ryukyu Archipelago, Okinawajima island,Japan,Asia	2005 to 2012	NA	CDC	26.4868	127.962	Toma et al., 2014
micropredator	Limnonectes namiyei Stejneger, 1901	Dicroglossidae	Anura	Uranotaenia macfarlanei Edwards, 1914	Culicidae	adult	Ryukyu Archipelago, Okinawajima island,Japan,Asia	2005 to 2012	NA	CDC	26.4868	127.962	Toma et al., 2014
micropredator	Zhangixalus viridis Hallowell, 1861	Rhacophoridae	Anura	Uranotaenia jacksoni Edwards, 1935	Culicidae	adult	Ryukyu Archipelago, Okinawajima island,Japan,Asia	2005 to 2012	NA	CDC	26.4868	127.962	Toma et al., 2014
micropredator	Zhangixalus viridis Hallowell, 1861	Rhacophoridae	Anura	Uranotaenia annandalei Barraud, 1926	Culicidae	adult	Ryukyu Archipelago, Okinawajima island,Japan,Asia	2005 to 2012	NA	CDC	26.4868	127.962	Toma et al., 2014
micropredator	Zhangixalus viridis Hallowell, 1861	Rhacophoridae	Anura	Uranotaenia macfarlanei Edwards, 1914	Culicidae	adult	Ryukyu Archipelago, Okinawajima island,Japan,Asia	2005 to 2012	NA	CDC	26.4868	127.962	Toma et al., 2014
micropredator	Buergeria japonica Hallowell, 1861	Rhacophoridae	Anura	Uranotaenia jacksoni Edwards, 1935	Culicidae	adult	Ryukyu Archipelago, Okinawajima island,Japan,Asia	2005 to 2012	NA	CDC	26.4868	127.962	Toma et al., 2014
micropredator	Buergeria japonica Hallowell, 1861	Rhacophoridae	Anura	Uranotaenia macfarlanei Edwards, 1914	Culicidae	adult	Ryukyu Archipelago, Okinawajima island,Japan,Asia	2005 to 2012	NA	CDC	26.4868	127.962	Toma et al., 2014
micropredator	Nidirana okinavana Boettger, 1895	Ranidae	Anura	Uranotaenia ohamai Tanaka, Mizusawa & Saugstad, 1975	Culicidae	adult	Ryukyu Archipelago, Iriomotejima island,Japan,Asia	2005 to 2012	NA	CDC	24.3412	123.828	Toma et al., 2014
micropredator	Nidirana okinavana Boettger, 1895	Ranidae	Anura	Uranotaenia macfarlanei Edwards, 1914	Culicidae	adult	Ryukyu Archipelago, Iriomotejima island,Japan,Asia	2005 to 2012	NA	CDC	24.3412	123.828	Toma et al., 2014
micropredator	Odorrana supranarina Matsui, 1994	Ranidae	Anura	Uranotaenia ohamai Tanaka, Mizusawa & Saugstad, 1975	Culicidae	adult	Ryukyu Archipelago, Iriomotejima island,Japan,Asia	2005 to 2012	NA	CDC	24.3412	123.828	Toma et al., 2014
micropredator	Fejervarya sakishimensis Matsui, Toda, and Ota, 2008	Dicroglossidae	Anura	Uranotaenia ohamai Tanaka, Mizusawa & Saugstad, 1975	Culicidae	adult	Ryukyu Archipelago, Iriomotejima island,Japan,Asia	2005 to 2012	NA	CDC	24.3412	123.828	Toma et al., 2014
micropredator	Fejervarya sakishimensis Matsui, Toda, and Ota, 2008	Dicroglossidae	Anura	Uranotaenia yaeyamana Tanaka, Mizusawa & Saugstad, 1975	Culicidae	adult	Ryukyu Archipelago, Iriomotejima island,Japan,Asia	2005 to 2012	NA	CDC	24.3412	123.828	Toma et al., 2014
micropredator	Fejervarya sakishimensis Matsui, Toda, and Ota, 2008	Dicroglossidae	Anura	Uranotaenia annandalei Barraud, 1926	Culicidae	adult	Ryukyu Archipelago, Iriomotejima island,Japan,Asia	2005 to 2012	NA	CDC	24.3412	123.828	Toma et al., 2014
micropredator	Fejervarya sakishimensis Matsui, Toda, and Ota, 2008	Dicroglossidae	Anura	Uranotaenia lateralis Ludlow, 1905	Culicidae	adult	Ryukyu Archipelago, Iriomotejima island,Japan,Asia	2005 to 2012	NA	CDC	24.3412	123.828	Toma et al., 2014
micropredator	Fejervarya sakishimensis Matsui, Toda, and Ota, 2008	Dicroglossidae	Anura	Uranotaenia macfarlanei Edwards, 1914	Culicidae	adult	Ryukyu Archipelago, Iriomotejima island,Japan,Asia	2005 to 2012	NA	CDC	24.3412	123.828	Toma et al., 2014
micropredator	Kurixalus eiffingeri Boettger, 1895	Rhacophoridae	Anura	Uranotaenia nivipleura Leicester, 1908	Culicidae	adult	Ryukyu Archipelago, Iriomotejima island,Japan,Asia	2005 to 2012	NA	CDC	24.3412	123.828	Toma et al., 2014
micropredator	Kurixalus eiffingeri Boettger, 1895	Rhacophoridae	Anura	Uranotaenia ohamai Tanaka, Mizusawa & Saugstad, 1975	Culicidae	adult	Ryukyu Archipelago, Iriomotejima island,Japan,Asia	2005 to 2012	NA	CDC	24.3412	123.828	Toma et al., 2014
micropredator	Kurixalus eiffingeri Boettger, 1895	Rhacophoridae	Anura	Uranotaenia macfarlanei Edwards, 1914	Culicidae	adult	Ryukyu Archipelago, Iriomotejima island,Japan,Asia	2005 to 2012	NA	CDC	24.3412	123.828	Toma et al., 2014
micropredator	Zhangixalus owstoni Stejneger, 1907	Rhacophoridae	Anura	Uranotaenia ohamai Tanaka, Mizusawa & Saugstad, 1975	Culicidae	adult	Ryukyu Archipelago, Iriomotejima island,Japan,Asia	2005 to 2012	NA	CDC	24.3412	123.828	Toma et al., 2014
micropredator	Zhangixalus owstoni Stejneger, 1907	Rhacophoridae	Anura	Uranotaenia yaeyamana Tanaka, Mizusawa & Saugstad, 1975	Culicidae	adult	Ryukyu Archipelago, Iriomotejima island,Japan,Asia	2005 to 2012	NA	CDC	24.3412	123.828	Toma et al., 2014
micropredator	Microhyla okinavensis Stejneger, 1901	Microhylidae	Anura	Uranotaenia ohamai Tanaka, Mizusawa & Saugstad, 1975	Culicidae	adult	Ryukyu Archipelago, Iriomotejima island,Japan,Asia	2005 to 2012	NA	CDC	24.3412	123.828	Toma et al., 2014
micropredator	Microhyla okinavensis Stejneger, 1901	Microhylidae	Anura	Uranotaenia yaeyamana Tanaka, Mizusawa & Saugstad, 1975	Culicidae	adult	Ryukyu Archipelago, Iriomotejima island,Japan,Asia	2005 to 2012	NA	CDC	24.3412	123.828	Toma et al., 2014
micropredator	Microhyla okinavensis Stejneger, 1901	Microhylidae	Anura	Uranotaenia macfarlanei Edwards, 1914	Culicidae	adult	Ryukyu Archipelago, Iriomotejima island,Japan,Asia	2005 to 2012	NA	CDC	24.3412	123.828	Toma et al., 2014
micropredator	Ingerophrynus parvus Boulenger, 1887	Bufonidae	Anura	Mimomyia luzonensis (Ludlow, 1905)	Culicidae	adult	Setia Alam, Petaling district, Selangor state Peninsular Malaysia,Malaysia,Asia	NA	NA	visual encounter	3.099164°	101.439°	Braima et al., 2017
micropredator	Lithobates catesbeianus Shaw, 1802	Ranidae	Anura	Culex territans Walker, 1856	Culicidae	adult	NA	NA	NA	NA	-	-	Benach & Crans, 1975
micropredator	Lithobates catesbeianus Shaw, 1802	Ranidae	Anura	Aedes triseriatus (Say, 1823)	Culicidae	adult	NA	NA	NA	NA	-	-	Benach & Crans, 1975
micropredator	Lithobates sphenocephalus Cope, 1886	Ranidae	Anura	Culex pipiens Linnaeus, 1758	Culicidae	adult	NA	NA	NA	NA	-	-	Causey, 1939
micropredator	Lithobates sphenocephalus Cope, 1886	Ranidae	Anura	Aedes aegypti (Linnaeus, 1762)	Culicidae	adult	NA	NA	NA	NA	-	-	Causey, 1939
micropredator	Lithobates pipiens Schreber, 1782	Ranidae	Anura	Culex pipiens Linnaeus, 1758	Culicidae	adult	NA	NA	NA	NA	-	-	Causey, 1939
micropredator	Lithobates pipiens Schreber, 1782	Ranidae	Anura	Aedes aegypti (Linnaeus, 1762)	Culicidae	adult	NA	NA	NA	NA	-	-	Causey, 1939
micropredator	Sclerophrys gutturalis Power, 1927	Bufonidae	Anura	Uranotaenia mashonaensis Theobald, 1901	Culicidae	adult	Sodwana Bay,South Africa,Africa	November, 2017 and January, 2018	NA	aspirator	32.6643	27.4886	Netherlands et al., 2020
micropredator	Sclerophrys gutturalis Power, 1927	Bufonidae	Anura	Uranotaenia montana Ingram & Meillon, 1927	Culicidae	adult	Sodwana Bay,South Africa,Africa	November, 2017 and January, 2018	NA	aspirator	32.6643	27.4886	Netherlands et al., 2020
micropredator	Sclerophrys gutturalis Power, 1927	Bufonidae	Anura	Uranotaenia mashonaensis Theobald, 1901	Culicidae	adult	South Africa,South Africa,Africa	NA	NA	NA	-	-	Netherlands et al., 2020
micropredator	Sclerophrys gutturalis Power, 1927	Bufonidae	Anura	Uranotaenia montana Ingram & Meillon, 1927	Culicidae	adult	South Africa,South Africa,Africa	NA	NA	NA	-	-	Netherlands et al., 2020
micropredator	Ptychadena nilotica Seetzen, 1855	Ptychadenidae	Anura	Mimomyia splendens Theobald, 1903	Culicidae	adult	Homa Bay County,Kenya,Africa	2012-2013	NA	CDC	-	-	Omondi et al., 2015
micropredator	Sclerophrys regularis Reuss, 1833	Bufonidae	Anura	Mansonia africana (Theobald, 1901)	Culicidae	adult	Homa Bay County,Kenya,Africa	2012-2013	NA	CDC	-	-	Omondi et al., 2015
micropredator	Sclerophrys regularis Reuss, 1833	Bufonidae	Anura	Culex poicilipes (Theobald, 1903)	Culicidae	adult	Homa Bay County,Kenya,Africa	2012-2013	NA	CDC	-	-	Omondi et al., 2015
micropredator	Sclerophrys regularis Reuss, 1833	Bufonidae	Anura	Culex univittatus Theobald, 1901	Culicidae	adult	Homa Bay County,Kenya,Africa	2012-2013	NA	CDC	-	-	Omondi et al., 2015
micropredator	Sclerophrys regularis Reuss, 1833	Bufonidae	Anura	Aedes metalicus (Edwards, 1912)	Culicidae	adult	Homa Bay County,Kenya,Africa	2012-2013	NA	CDC	-	-	Omondi et al., 2015
micropredator	Sclerophrys regularis Reuss, 1833	Bufonidae	Anura	Anopheles gambiae Giles, 1900	Culicidae	adult	Homa Bay County,Kenya,Africa	2012-2013	NA	CDC	-	-	Omondi et al., 2015
micropredator	Undetermined	NA	Anura	Mansonia uniformis (Theobald, 1901)	Culicidae	adult	Baringo,Kenya,Africa	2006-2007	Rift Valley fever (RVF)	CDC	0.628833	35.9451	Lutomiah et al., 2014
micropredator	Undetermined	NA	Anura	Hodgesia sp.	Culicidae	adult	Baringo,Kenya,Africa	2006-2007	Rift Valley fever (RVF)	CDC	0.628833	35.9451	Lutomiah et al., 2014
eggpredation	Heleioporus albopunctatus Gray, 1841	Limnodynastidae	Anura	Aphiura breviceps Schmitz, 1939	Phoridae	larvae	Western Australia,Australia,Oceania	NA	NA	NA	-26.6	121.711	Davis & Disney, 2003
micropredator	Fejervarya sakishimensis Matsui, Toda, and Ota, 2008	Dicroglossidae	Anura	Corethrella nippon Miyagi, 1980	Corethrellidae	adult	Iriomote Island, Ryukyu Archipelago,Japan,Asia	NA	forest	frog call trap	24.3412	123.828	Toma et al., 2019
micropredator	Fejervarya sakishimensis Matsui, Toda, and Ota, 2008	Dicroglossidae	Anura	Corethrella urumense Miyagi, 1980	Corethrellidae	adult	Iriomote Island, Ryukyu Archipelago,Japan,Asia	NA	forest	frog call trap	24.3412	123.828	Toma et al., 2019
micropredator	Hyla hallowellii Thompson, 1912	Hylidae	Anura	Corethrella nippon Miyagi, 1980	Corethrellidae	adult	Iriomote Island, Ryukyu Archipelago,Japan,Asia	NA	forest	frog call trap	24.3412	123.828	Toma et al., 2019
micropredator	Fejervarya sakishimensis Matsui, Toda, and Ota, 2008	Dicroglossidae	Anura	Uranotaenia macfarlanei Edwards, 1914	Culicidae	adult	Iriomote Island, Ryukyu Archipelago,Japan,Asia	NA	forest	frog call trap	24.3412	123.828	Toma et al., 2019
micropredator	Microhyla okinavensis Stejneger, 1901	Microhylidae	Anura	Uranotaenia macfarlanei Edwards, 1914	Culicidae	adult	Iriomote Island, Ryukyu Archipelago,Japan,Asia	NA	forest	frog call trap	24.3412	123.828	Toma et al., 2019
micropredator	Nidirana okinavana Boettger, 1895	Ranidae	Anura	Uranotaenia macfarlanei Edwards, 1914	Culicidae	adult	Iriomote Island, Ryukyu Archipelago,Japan,Asia	NA	forest	frog call trap	24.3412	123.828	Toma et al., 2019
micropredator	Zhangixalus owstoni Stejneger, 1907	Rhacophoridae	Anura	Uranotaenia macfarlanei Edwards, 1914	Culicidae	adult	Iriomote Island, Ryukyu Archipelago,Japan,Asia	NA	forest	frog call trap	24.3412	123.828	Toma et al., 2019
micropredator	Odorrana supranarina Matsui, 1994	Ranidae	Anura	Uranotaenia macfarlanei Edwards, 1914	Culicidae	adult	Iriomote Island, Ryukyu Archipelago,Japan,Asia	NA	forest	frog call trap	24.3412	123.828	Toma et al., 2019
micropredator	Kurixalus eiffingeri Boettger, 1895	Rhacophoridae	Anura	Uranotaenia macfarlanei Edwards, 1914	Culicidae	adult	Iriomote Island, Ryukyu Archipelago,Japan,Asia	NA	forest	frog call trap	24.3412	123.828	Toma et al., 2019
micropredator	Hyla hallowellii Thompson, 1912	Hylidae	Anura	Uranotaenia macfarlanei Edwards, 1914	Culicidae	adult	Iriomote Island, Ryukyu Archipelago,Japan,Asia	NA	forest	frog call trap	24.3412	123.828	Toma et al., 2019
micropredator	Buergeria japonica Hallowell, 1861	Rhacophoridae	Anura	Uranotaenia macfarlanei Edwards, 1914	Culicidae	adult	Iriomote Island, Ryukyu Archipelago,Japan,Asia	NA	forest	frog call trap	24.3412	123.828	Toma et al., 2019
micropredator	Fejervarya sakishimensis Matsui, Toda, and Ota, 2008	Dicroglossidae	Anura	Uranotaenia nivipleura Leicester, 1908	Culicidae	adult	Iriomote Island, Ryukyu Archipelago,Japan,Asia	NA	forest	frog call trap	24.3412	123.828	Toma et al., 2019
micropredator	Microhyla okinavensis Stejneger, 1901	Microhylidae	Anura	Uranotaenia nivipleura Leicester, 1908	Culicidae	adult	Iriomote Island, Ryukyu Archipelago,Japan,Asia	NA	forest	frog call trap	24.3412	123.828	Toma et al., 2019
micropredator	Zhangixalus owstoni Stejneger, 1907	Rhacophoridae	Anura	Uranotaenia nivipleura Leicester, 1908	Culicidae	adult	Iriomote Island, Ryukyu Archipelago,Japan,Asia	NA	forest	frog call trap	24.3412	123.828	Toma et al., 2019
micropredator	Odorrana supranarina Matsui, 1994	Ranidae	Anura	Uranotaenia nivipleura Leicester, 1908	Culicidae	adult	Iriomote Island, Ryukyu Archipelago,Japan,Asia	NA	forest	frog call trap	24.3412	123.828	Toma et al., 2019
micropredator	Kurixalus eiffingeri Boettger, 1895	Rhacophoridae	Anura	Uranotaenia nivipleura Leicester, 1908	Culicidae	adult	Iriomote Island, Ryukyu Archipelago,Japan,Asia	NA	forest	frog call trap	24.3412	123.828	Toma et al., 2019
micropredator	Buergeria japonica Hallowell, 1861	Rhacophoridae	Anura	Uranotaenia nivipleura Leicester, 1908	Culicidae	adult	Iriomote Island, Ryukyu Archipelago,Japan,Asia	NA	forest	frog call trap	24.3412	123.828	Toma et al., 2019
micropredator	Fejervarya sakishimensis Matsui, Toda, and Ota, 2008	Dicroglossidae	Anura	Uranotaenia ohamai Tanaka, Mizusawa & Saugstad, 1975	Culicidae	adult	Iriomote Island, Ryukyu Archipelago,Japan,Asia	NA	forest	frog call trap	24.3412	123.828	Toma et al., 2019
micropredator	Microhyla okinavensis Stejneger, 1901	Microhylidae	Anura	Uranotaenia ohamai Tanaka, Mizusawa & Saugstad, 1975	Culicidae	adult	Iriomote Island, Ryukyu Archipelago,Japan,Asia	NA	forest	frog call trap	24.3412	123.828	Toma et al., 2019
micropredator	Zhangixalus owstoni Stejneger, 1907	Rhacophoridae	Anura	Uranotaenia ohamai Tanaka, Mizusawa & Saugstad, 1975	Culicidae	adult	Iriomote Island, Ryukyu Archipelago,Japan,Asia	NA	forest	frog call trap	24.3412	123.828	Toma et al., 2019
micropredator	Nidirana okinavana Boettger, 1895	Ranidae	Anura	Uranotaenia ohamai Tanaka, Mizusawa & Saugstad, 1975	Culicidae	adult	Iriomote Island, Ryukyu Archipelago,Japan,Asia	NA	forest	frog call trap	24.3412	123.828	Toma et al., 2019
micropredator	Kurixalus eiffingeri Boettger, 1895	Rhacophoridae	Anura	Uranotaenia ohamai Tanaka, Mizusawa & Saugstad, 1975	Culicidae	adult	Iriomote Island, Ryukyu Archipelago,Japan,Asia	NA	forest	frog call trap	24.3412	123.828	Toma et al., 2019
micropredator	Undetermined	NA	Anura	Uranotaenia novobscura ryukyuana Tanaka, Mizusawa & Saugstad, 1979	Culicidae	adult	Iriomote Island, Ryukyu Archipelago,Japan,Asia	NA	forest	frog call trap	24.3412	123.828	Toma et al., 2019
micropredator	Undetermined	NA	Anura	Uranotaenia annandalei Barraud, 1926	Culicidae	adult	Iriomote Island, Ryukyu Archipelago,Japan,Asia	NA	forest	frog call trap	24.3412	123.828	Toma et al., 2019
micropredator	Fejervarya sakishimensis Matsui, Toda, and Ota, 2008	Dicroglossidae	Anura	Orthopodomyia anopheloides (Giles, 1903)	Culicidae	adult	Iriomote Island, Ryukyu Archipelago,Japan,Asia	NA	forest	frog call trap	24.3412	123.828	Toma et al., 2019
micropredator	Microhyla okinavensis Stejneger, 1901	Microhylidae	Anura	Orthopodomyia anopheloides (Giles, 1903)	Culicidae	adult	Iriomote Island, Ryukyu Archipelago,Japan,Asia	NA	forest	frog call trap	24.3412	123.828	Toma et al., 2019
micropredator	Zhangixalus owstoni Stejneger, 1907	Rhacophoridae	Anura	Orthopodomyia anopheloides (Giles, 1903)	Culicidae	adult	Iriomote Island, Ryukyu Archipelago,Japan,Asia	NA	forest	frog call trap	24.3412	123.828	Toma et al., 2019
micropredator	Odorrana supranarina Matsui, 1994	Ranidae	Anura	Orthopodomyia anopheloides (Giles, 1903)	Culicidae	adult	Iriomote Island, Ryukyu Archipelago,Japan,Asia	NA	forest	frog call trap	24.3412	123.828	Toma et al., 2019
micropredator	Kurixalus eiffingeri Boettger, 1895	Rhacophoridae	Anura	Orthopodomyia anopheloides (Giles, 1903)	Culicidae	adult	Iriomote Island, Ryukyu Archipelago,Japan,Asia	NA	forest	frog call trap	24.3412	123.828	Toma et al., 2019
micropredator	Hyla hallowellii Thompson, 1912	Hylidae	Anura	Orthopodomyia anopheloides (Giles, 1903)	Culicidae	adult	Iriomote Island, Ryukyu Archipelago,Japan,Asia	NA	forest	frog call trap	24.3412	123.828	Toma et al., 2019
micropredator	Fejervarya sakishimensis Matsui, Toda, and Ota, 2008	Dicroglossidae	Anura	Mimomyia luzonensis (Ludlow, 1905)	Culicidae	adult	Iriomote Island, Ryukyu Archipelago,Japan,Asia	NA	forest	frog call trap	24.3412	123.828	Toma et al., 2019
micropredator	Microhyla okinavensis Stejneger, 1901	Microhylidae	Anura	Mimomyia luzonensis (Ludlow, 1905)	Culicidae	adult	Iriomote Island, Ryukyu Archipelago,Japan,Asia	NA	forest	frog call trap	24.3412	123.828	Toma et al., 2019
micropredator	Odorrana supranarina Matsui, 1994	Ranidae	Anura	Mimomyia luzonensis (Ludlow, 1905)	Culicidae	adult	Iriomote Island, Ryukyu Archipelago,Japan,Asia	NA	forest	frog call trap	24.3412	123.828	Toma et al., 2019
micropredator	Fejervarya sakishimensis Matsui, Toda, and Ota, 2008	Dicroglossidae	Anura	Culex nigropunctatus Edwards, 1926	Culicidae	adult	Iriomote Island, Ryukyu Archipelago,Japan,Asia	NA	forest	frog call trap	24.3412	123.828	Toma et al., 2019
micropredator	Microhyla okinavensis Stejneger, 1901	Microhylidae	Anura	Culex nigropunctatus Edwards, 1926	Culicidae	adult	Iriomote Island, Ryukyu Archipelago,Japan,Asia	NA	forest	frog call trap	24.3412	123.828	Toma et al., 2019
micropredator	Zhangixalus owstoni Stejneger, 1907	Rhacophoridae	Anura	Culex nigropunctatus Edwards, 1926	Culicidae	adult	Iriomote Island, Ryukyu Archipelago,Japan,Asia	NA	forest	frog call trap	24.3412	123.828	Toma et al., 2019
micropredator	Hyla hallowellii Thompson, 1912	Hylidae	Anura	Culex nigropunctatus Edwards, 1926	Culicidae	adult	Iriomote Island, Ryukyu Archipelago,Japan,Asia	NA	forest	frog call trap	24.3412	123.828	Toma et al., 2019
micropredator	Fejervarya sakishimensis Matsui, Toda, and Ota, 2008	Dicroglossidae	Anura	Culex bitaeniorhynchus Giles, 1901	Culicidae	adult	Iriomote Island, Ryukyu Archipelago,Japan,Asia	NA	forest	frog call trap	24.3412	123.828	Toma et al., 2019
micropredator	Microhyla okinavensis Stejneger, 1901	Microhylidae	Anura	Culex bitaeniorhynchus Giles, 1901	Culicidae	adult	Iriomote Island, Ryukyu Archipelago,Japan,Asia	NA	forest	frog call trap	24.3412	123.828	Toma et al., 2019
micropredator	Hyla hallowellii Thompson, 1912	Hylidae	Anura	Culex bitaeniorhynchus Giles, 1901	Culicidae	adult	Iriomote Island, Ryukyu Archipelago,Japan,Asia	NA	forest	frog call trap	24.3412	123.828	Toma et al., 2019
micropredator	Fejervarya sakishimensis Matsui, Toda, and Ota, 2008	Dicroglossidae	Anura	Culex vishnui subgroup -	Culicidae	adult	Iriomote Island, Ryukyu Archipelago,Japan,Asia	NA	forest	frog call trap	24.3412	123.828	Toma et al., 2019
micropredator	Zhangixalus owstoni Stejneger, 1907	Rhacophoridae	Anura	Culex vishnui subgroup -	Culicidae	adult	Iriomote Island, Ryukyu Archipelago,Japan,Asia	NA	forest	frog call trap	24.3412	123.828	Toma et al., 2019
micropredator	Hyla hallowellii Thompson, 1912	Hylidae	Anura	Culex vishnui subgroup -	Culicidae	adult	Iriomote Island, Ryukyu Archipelago,Japan,Asia	NA	forest	frog call trap	24.3412	123.828	Toma et al., 2019
micropredator	Undetermined	NA	Anura	Culex ryukyensis Bohart, 1946	Culicidae	adult	Iriomote Island, Ryukyu Archipelago,Japan,Asia	NA	forest	frog call trap	24.3412	123.828	Toma et al., 2019
micropredator	Nidirana okinavana Boettger, 1895	Ranidae	Anura	Culex infantulus Edwards, 1922	Culicidae	adult	Iriomote Island, Ryukyu Archipelago,Japan,Asia	NA	forest	frog call trap	24.3412	123.828	Toma et al., 2019
micropredator	Fejervarya sakishimensis Matsui, Toda, and Ota, 2008	Dicroglossidae	Anura	Verrallina atriisimilis (Tanaka & Mizusawa, 1973)	Culicidae	adult	Iriomote Island, Ryukyu Archipelago,Japan,Asia	NA	forest	frog call trap	24.3412	123.828	Toma et al., 2019
micropredator	Zhangixalus owstoni Stejneger, 1907	Rhacophoridae	Anura	Verrallina atriisimilis (Tanaka & Mizusawa, 1973)	Culicidae	adult	Iriomote Island, Ryukyu Archipelago,Japan,Asia	NA	forest	frog call trap	24.3412	123.828	Toma et al., 2019
micropredator	Hyla hallowellii Thompson, 1912	Hylidae	Anura	Verrallina atriisimilis (Tanaka & Mizusawa, 1973)	Culicidae	adult	Iriomote Island, Ryukyu Archipelago,Japan,Asia	NA	forest	frog call trap	24.3412	123.828	Toma et al., 2019
micropredator	Kurixalus eiffingeri Boettger, 1895	Rhacophoridae	Anura	Armigeres subalbatus (Coquillett, 1898)	Culicidae	adult	Iriomote Island, Ryukyu Archipelago,Japan,Asia	NA	forest	frog call trap	24.3412	123.828	Toma et al., 2019
micropredator	Fejervarya sakishimensis Matsui, Toda, and Ota, 2008	Dicroglossidae	Anura	Aedes riversi Bohart & Ingram, 1946	Culicidae	adult	Iriomote Island, Ryukyu Archipelago,Japan,Asia	NA	forest	frog call trap	24.3412	123.828	Toma et al., 2019
micropredator	Nidirana okinavana Boettger, 1895	Ranidae	Anura	Aedes riversi Bohart & Ingram, 1946	Culicidae	adult	Iriomote Island, Ryukyu Archipelago,Japan,Asia	NA	forest	frog call trap	24.3412	123.828	Toma et al., 2019
micropredator	Nidirana okinavana Boettger, 1895	Ranidae	Anura	Anopheles saperoi Bohart & Ingram, 1946	Culicidae	adult	Iriomote Island, Ryukyu Archipelago,Japan,Asia	NA	forest	frog call trap	24.3412	123.828	Toma et al., 2019
micropredator	Kurixalus eiffingeri Boettger, 1895	Rhacophoridae	Anura	Anopheles saperoi Bohart & Ingram, 1946	Culicidae	adult	Iriomote Island, Ryukyu Archipelago,Japan,Asia	NA	forest	frog call trap	24.3412	123.828	Toma et al., 2019
micropredator	Buergeria japonica Hallowell, 1861	Rhacophoridae	Anura	Uranotaenia ohamai Tanaka, Mizusawa & Saugstad, 1975	Culicidae	adult	Iriomote Island, Ryukyu Archipelago,Japan,Asia	NA	forest	frog call trap	24.3412	123.828	Toma et al., 2019
micropredator	Buergeria japonica Hallowell, 1861	Rhacophoridae	Anura	Orthopodomyia anopheloides (Giles, 1903)	Culicidae	adult	Iriomote Island, Ryukyu Archipelago,Japan,Asia	NA	forest	frog call trap	24.3412	123.828	Toma et al., 2019
micropredator	Buergeria japonica Hallowell, 1861	Rhacophoridae	Anura	Culex bitaeniorhynchus Giles, 1901	Culicidae	adult	Iriomote Island, Ryukyu Archipelago,Japan,Asia	NA	forest	frog call trap	24.3412	123.828	Toma et al., 2019
micropredator	Buergeria japonica Hallowell, 1861	Rhacophoridae	Anura	Culex infantulus Edwards, 1922	Culicidae	adult	Iriomote Island, Ryukyu Archipelago,Japan,Asia	NA	forest	frog call trap	24.3412	123.828	Toma et al., 2019
micropredator	Buergeria japonica Hallowell, 1861	Rhacophoridae	Anura	Aedes riversi Bohart & Ingram, 1946	Culicidae	adult	Iriomote Island, Ryukyu Archipelago,Japan,Asia	NA	forest	frog call trap	24.3412	123.828	Toma et al., 2019
micropredator	Buergeria japonica Hallowell, 1861	Rhacophoridae	Anura	Aedes albopictus (Skuse, 1894)	Culicidae	adult	Iriomote Island, Ryukyu Archipelago,Japan,Asia	NA	forest	frog call trap	24.3412	123.828	Toma et al., 2019
micropredator	Buergeria japonica Hallowell, 1861	Rhacophoridae	Anura	Anopheles saperoi Bohart & Ingram, 1946	Culicidae	adult	Iriomote Island, Ryukyu Archipelago,Japan,Asia	NA	forest	frog call trap	24.3412	123.828	Toma et al., 2019
micropredator	Buergeria japonica Hallowell, 1861	Rhacophoridae	Anura	Tripteroides bambusa yaeyamensis Tanaka, Mizusawa & Saugstad, 1979	Culicidae	adult	Iriomote Island, Ryukyu Archipelago,Japan,Asia	NA	forest	frog call trap	24.3412	123.828	Toma et al., 2019
micropredator	Kurixalus eiffingeri Boettger, 1895	Rhacophoridae	Anura	Corethrella nippon Miyagi, 1980	Corethrellidae	adult	Iriomote Island, Ryukyu Archipelago,Japan,Asia	NA	forest	frog call trap	24.3412	123.828	Toma et al., 2019
micropredator	Kurixalus eiffingeri Boettger, 1895	Rhacophoridae	Anura	Corethrella urumense Miyagi, 1980	Corethrellidae	adult	Iriomote Island, Ryukyu Archipelago,Japan,Asia	NA	forest	frog call trap	24.3412	123.828	Toma et al., 2019
micropredator	Microhyla okinavensis Stejneger, 1901	Microhylidae	Anura	Corethrella nippon Miyagi, 1980	Corethrellidae	adult	Iriomote Island, Ryukyu Archipelago,Japan,Asia	NA	forest	frog call trap	24.3412	123.828	Toma et al., 2019
micropredator	Odorrana supranarina Matsui, 1994	Ranidae	Anura	Corethrella nippon Miyagi, 1980	Corethrellidae	adult	Iriomote Island, Ryukyu Archipelago,Japan,Asia	NA	forest	frog call trap	24.3412	123.828	Toma et al., 2019
micropredator	Nidirana okinavana Boettger, 1895	Ranidae	Anura	Corethrella nippon Miyagi, 1980	Corethrellidae	adult	Iriomote Island, Ryukyu Archipelago,Japan,Asia	NA	forest	frog call trap	24.3412	123.828	Toma et al., 2019
micropredator	Nidirana okinavana Boettger, 1895	Ranidae	Anura	Corethrella urumense Miyagi, 1980	Corethrellidae	adult	Iriomote Island, Ryukyu Archipelago,Japan,Asia	NA	forest	frog call trap	24.3412	123.828	Toma et al., 2019
micropredator	Zhangixalus owstoni Stejneger, 1907	Rhacophoridae	Anura	Corethrella nippon Miyagi, 1980	Corethrellidae	adult	Iriomote Island, Ryukyu Archipelago,Japan,Asia	NA	forest	frog call trap	24.3412	123.828	Toma et al., 2019
eggpredation	Leptodactylus pentadactylus Laurenti, 1768	Leptodactylidae	Anura	Gastrops willistoni Cresson, 1914	Ephydridae	adult	Reserva Ducke, INPA, Manaus,Brazil,South America	July and December, 1978	NA	visual encounter	-2.9633	-59.9229	Lacey, 1979
micropredator	Lithobates sphenocephalus Cope, 1886	Ranidae	Anura	Aedes aegypti (Linnaeus, 1762)	Culicidae	adult	NA	NA	NA	lab	-	-	Gordon & Lumsden, 1939
micropredator	Undetermined	NA	Anura	Aedes albopictus (Skuse, 1894)	Culicidae	adult	Raleigh, Wakr County, North Carolina,USA,North America	2003	NA	aspirator	35.8075	-78.651	Richards et al., 2006
micropredator	Undetermined	NA	Anura	Aedes triseriatus (Say, 1823)	Culicidae	adult	Raleigh, Wakr County, North Carolina,USA,North America	2003	NA	aspirator	35.8075	-78.651	Richards et al., 2006
micropredator	Undetermined	NA	Anura	Aedes vexans (Meigen, 1830)	Culicidae	adult	Raleigh, Wakr County, North Carolina,USA,North America	2003	NA	aspirator	35.8075	-78.651	Richards et al., 2006
micropredator	Undetermined	NA	Anura	Culex pipiens Linnaeus, 1758	Culicidae	adult	Raleigh, Wakr County, North Carolina,USA,North America	2003	NA	aspirator	35.8075	-78.651	Richards et al., 2006
micropredator	Undetermined	NA	Anura	Culex restuans Theobald, 1901	Culicidae	adult	Raleigh, Wakr County, North Carolina,USA,North America	2003	NA	aspirator	35.8075	-78.651	Richards et al., 2006
micropredator	Undetermined	NA	Anura	Deinocerites pseudes Dyar & Knab, 1909	Culicidae	adult	Nueva Gorgona,Panama,Central America	May 1967 to August 1968	NA	NA	8.55683	-79.8792	Tempelis & Galindo, 1970
micropredator	Undetermined	NA	Anura	Deinocerites epitedeus (Knab, 1907)	Culicidae	adult	Nueva Gorgona,Panama,Central America	May 1967 to August 1968	NA	NA	8.55683	-79.8792	Tempelis & Galindo, 1970
micropredator	Undetermined	NA	Anura	Deinocerites cancer Theobald, 1901	Culicidae	adult	Nueva Gorgona,Panama,Central America	May 1967 to August 1968	NA	NA	8.55683	-79.8792	Tempelis & Galindo, 1970
micropredator	Undetermined	NA	Anura	Sergentomyia squamirostris (Newstead, 1923)	Psychodidae	adult	NA	NA	NA	lab	-	-	Feng & Chao, 1943
myiasis	Eleutherodactylus sp. -	Eleutherodactylidae	Anura	Lepidodexia bufonivora (Lopes & Vogelsang, 1953)	Sarcophagidae	larvae	Barro Colorado,Panama,Central America	NA	NA	visual encounter	9.15243	-79.8494	Dodge, 1968
myiasis	Ranoidea caerulea White, 1790	Hylidae	Anura	Batrachomyia mertensi Lindner, 1958	Chloropidae	larvae	Australia,Australia,Oceania	NA	NA	NA	-25.9037	133.848	Elkan, 1965
myiasis	Ranoidea phyllochroa Günther, 1863	Hylidae	Anura	Batrachomyia nigritarsis Skuse, 1889	Chloropidae	larvae	Australia,Australia,Oceania	NA	NA	NA	-25.9037	133.848	Elkan, 1965
myiasis	Pseudophryne bibronii Günther, 1859	Myobatrachidae	Anura	Batrachomyia quadrilineata Skuse, 1889	Chloropidae	larvae	Australia,Australia,Oceania	1964	NA	NA	-25.9037	133.848	Elkan, 1965
myiasis	Ranoidea citropa Péron, 1807	Hylidae	Anura	Batrachomyia sp. -	Chloropidae	larvae	Australia,Australia,Oceania	NA	NA	NA	-25.9037	133.848	Elkan, 1965
myiasis	Nyctimystes infrafrenatus Günther, 1867	Hylidae	Anura	Batrachomyia sp. -	Chloropidae	larvae	Australia,Australia,Oceania	NA	NA	NA	-25.9037	133.848	Elkan, 1965
myiasis	Heleioporus albopunctatus Gray, 1841	Limnodynastidae	Anura	Batrachomyia sp. -	Chloropidae	larvae	Australia,Australia,Oceania	NA	NA	NA	-25.9037	133.848	Elkan, 1965
myiasis	Crinia signifera Girard, 1853	Myobatrachidae	Anura	Batrachomyia sp. -	Chloropidae	larvae	Australia,Australia,Oceania	NA	NA	NA	-25.9037	133.848	Elkan, 1965
myiasis	Geocrinia laevis Günther, 1864	Myobatrachidae	Anura	Batrachomyia sp. -	Chloropidae	larvae	Australia,Australia,Oceania	NA	NA	NA	-25.9037	133.848	Elkan, 1965
myiasis	Pseudophryne dendyi Lucas, 1892	Myobatrachidae	Anura	Batrachomyia sp. -	Chloropidae	larvae	Australia,Australia,Oceania	NA	NA	NA	-25.9037	133.848	Elkan, 1965
myiasis	Pseudophryne bibronii Günther, 1859	Myobatrachidae	Anura	Batrachomyia quadrilineata Skuse, 1889	Chloropidae	larvae	Australia,Australia,Oceania	NA	NA	NA	-25.9037	133.848	Skuse, 1889
myiasis	Ranoidea phyllochroa Günther, 1863	Hylidae	Anura	Batrachomyia nigritarsis Skuse, 1889	Chloropidae	larvae	Australia,Australia,Oceania	NA	NA	NA	-25.9037	133.848	Skuse, 1889
myiasis	Agalychnis saltator Taylor, 1955	Hylidae	Anura	undetermined	undetermined	larvae	Kipla Sait Tasbaika, Reserva de la Biósfera Bosawas, Departamento Jinotega, Nicaragua,Nicaragua,Central America	NA	NA	visual encounter	14.3878°	-84.9799°	Travers & Townawnd, 2010
myiasis	Bufo bufo Linnaeus, 1758	Bufonidae	Anura	Lucilia bufonivora Moniez, 1876	Calliphoridae	larvae	Fichtel Mountains, West Bohemia,Czech republic,Europe	1993-09-01	NA	visual encounter	49.9808	12.6728	Zavadil, 1997
myiasis	Epidalea calamita Laurenti, 1768	Bufonidae	Anura	Lucilia bufonivora Moniez, 1876	Calliphoridae	larvae	West Bohemia,Czech republic,Europe	june-october 1991-1996	NA	visual encounter	49.9808	12.6728	Zavadil, 1997
micropredator	Crossodactylus schmidti Gallardo, 1961	Hylodidae	Anura	Corethrella yucuman Caldart & Pinho, 2016	Corethrellidae	adult	Turvo State Park, Derrubadas, Rio Grande do Sul,Brazil,South America	October 2013 to February 2014	ponds	visual encounter	-27.2428°	-53.95382°	Caldart et al., 2016
micropredator	Crossodactylus schmidti Gallardo, 1961	Hylodidae	Anura	Corethrella lopesi Lane, 1942	Corethrellidae	adult	Turvo State Park, Derrubadas, Rio Grande do Sul,Brazil,South America	October 2013 to February 2014	ponds	visual encounter	-27.2428°	-53.95382°	Caldart et al., 2016
micropredator	Crossodactylus schmidti Gallardo, 1961	Hylodidae	Anura	Corethrella alticola Lane, 1939	Corethrellidae	adult	Turvo State Park, Derrubadas, Rio Grande do Sul,Brazil,South America	October 2013 to February 2014	ponds	visual encounter	-27.2428°	-53.95382°	Caldart et al., 2016
myiasis	Atelopus varius Lichtenstein and Martens, 1856	Bufonidae	Anura	Lepidodexia bufonivora (Lopes & Vogelsang, 1953)	Sarcophagidae	larval	Rio Lagarto about 3 km SSW of Santa Elena, Puntarenas Province,Costa Rica,Central America	November 1982 and April 1983	Galery Florest	Visual encounter	8.66233	-83.0829	Crump & Pounds, 1985
micropredator	Lithobates catesbeianus Shaw, 1802	Ranidae	Anura	Uranotaenia sapphirina (Osten Sacken, 1868)	Culicidae	adult	Tuskegee National Forest in Macon County, Alabama,USA,North America	2001-2003	forest	CDC, Aspirator, Resting Box	32.4737	-85.6134	Cupp et al., 2004
micropredator	Lithobates clamitans Latreille, 1801	Ranidae	Anura	Culex peccator Dyar & Knab, 1909	Culicidae	adult	Tuskegee National Forest in Macon County, Alabama,USA,North America	2001-2004	forest	CDC, Aspirator, Resting Box	32.4737	-85.6134	Cupp et al., 2004
micropredator	Lithobates sphenocephalus Cope, 1886	Ranidae	Anura	Culex peccator Dyar & Knab, 1909	Culicidae	adult	Tuskegee National Forest in Macon County, Alabama,USA,North America	2001-2005	forest	CDC, Aspirator, Resting Box	32.4737	-85.6134	Cupp et al., 2004
micropredator	Lithobates catesbeianus Shaw, 1802	Ranidae	Anura	Culex peccator Dyar & Knab, 1909	Culicidae	adult	Tuskegee National Forest in Macon County, Alabama,USA,North America	2001-2006	forest	CDC, Aspirator, Resting Box	32.4737	-85.6134	Cupp et al., 2004
micropredator	Dendropsophus ebraccatus Cope, 1874	Hylidae	Anura	Corethrella bicolor Borkent, 2008	Corethrellidae	adult	Smithsonian Tropical Research Institute in Gamboa,Panama,Central America	June–August	NA	frog call trap	9.1203	-79.7046	De Silva et al., 2014
micropredator	Dendropsophus ebraccatus Cope, 1874	Hylidae	Anura	Corethrella bicolor Borkent, 2008	Corethrellidae	adult	Smithsonian Tropical Research Institute in Gamboa,Panama,Central America	June–August	NA	mouth aspirator	9.1203	-79.7046	De Silva et al., 2014
micropredator	Dendropsophus ebraccatus Cope, 1874	Hylidae	Anura	Corethrella carariensis Borkent, 2008	Corethrellidae	adult	Smithsonian Tropical Research Institute in Gamboa,Panama,Central America	June–August	NA	mouth aspirator	9.1203	-79.7046	De Silva et al., 2014
micropredator	Dendropsophus ebraccatus Cope, 1874	Hylidae	Anura	Corethrella davisi Shannon & Del Ponte, 1928	Corethrellidae	adult	Smithsonian Tropical Research Institute in Gamboa,Panama,Central America	June–August	NA	mouth aspirator	9.1203	-79.7046	De Silva et al., 2014
micropredator	Dendropsophus ebraccatus Cope, 1874	Hylidae	Anura	Corethrella douglasi Borkent, 2008	Corethrellidae	adult	Smithsonian Tropical Research Institute in Gamboa,Panama,Central America	June–August	NA	frog call trap	9.1203	-79.7046	De Silva et al., 2014
micropredator	Dendropsophus ebraccatus Cope, 1874	Hylidae	Anura	Corethrella edwardsi Lane, 1942	Corethrellidae	adult	Smithsonian Tropical Research Institute in Gamboa,Panama,Central America	June–August	NA	mouth aspirator	9.1203	-79.7046	De Silva et al., 2014
micropredator	Dendropsophus ebraccatus Cope, 1874	Hylidae	Anura	Corethrella edwardsi Lane, 1942	Corethrellidae	adult	Smithsonian Tropical Research Institute in Gamboa,Panama,Central America	June–August	NA	frog call trap	9.1203	-79.7046	De Silva et al., 2014
micropredator	Dendropsophus ebraccatus Cope, 1874	Hylidae	Anura	Corethrella gloma Borkent, 2008	Corethrellidae	adult	Smithsonian Tropical Research Institute in Gamboa,Panama,Central America	June–August	NA	mouth aspirator	9.1203	-79.7046	De Silva et al., 2014
micropredator	Dendropsophus ebraccatus Cope, 1874	Hylidae	Anura	Corethrella gloma Borkent, 2008	Corethrellidae	adult	Smithsonian Tropical Research Institute in Gamboa,Panama,Central America	June–August	NA	frog call trap	9.1203	-79.7046	De Silva et al., 2014
micropredator	Dendropsophus ebraccatus Cope, 1874	Hylidae	Anura	Corethrella longituba Belkin, Heinemann & Page, 1970	Corethrellidae	adult	Smithsonian Tropical Research Institute in Gamboa,Panama,Central America	June–August	NA	mouth aspirator	9.1203	-79.7046	De Silva et al., 2014
micropredator	Dendropsophus ebraccatus Cope, 1874	Hylidae	Anura	Corethrella longituba Belkin, Heinemann & Page, 1970	Corethrellidae	adult	Smithsonian Tropical Research Institute in Gamboa,Panama,Central America	June–August	NA	frog call trap	9.1203	-79.7046	De Silva et al., 2014
micropredator	Dendropsophus ebraccatus Cope, 1874	Hylidae	Anura	Corethrella manaosensis Lane & Cerqueira, 1958	Corethrellidae	adult	Smithsonian Tropical Research Institute in Gamboa,Panama,Central America	June–August	NA	frog call trap	9.1203	-79.7046	De Silva et al., 2014
micropredator	Dendropsophus ebraccatus Cope, 1874	Hylidae	Anura	Corethrella quadrivittata Shannon & Ponte, 1928	Corethrellidae	adult	Smithsonian Tropical Research Institute in Gamboa,Panama,Central America	June–August	NA	mouth aspirator	9.1203	-79.7046	De Silva et al., 2014
micropredator	Dendropsophus microcephalus Cope, 1886	Hylidae	Anura	Corethrella bicolor Borkent, 2008	Corethrellidae	adult	Smithsonian Tropical Research Institute in Gamboa,Panama,Central America	June–August	NA	mouth aspirator	9.1203	-79.7046	De Silva et al., 2014
micropredator	Dendropsophus microcephalus Cope, 1886	Hylidae	Anura	Corethrella edwardsi Lane, 1942	Corethrellidae	adult	Smithsonian Tropical Research Institute in Gamboa,Panama,Central America	June–August	NA	mouth aspirator	9.1203	-79.7046	De Silva et al., 2014
micropredator	Dendropsophus microcephalus Cope, 1886	Hylidae	Anura	Corethrella gloma Borkent, 2008	Corethrellidae	adult	Smithsonian Tropical Research Institute in Gamboa,Panama,Central America	June–August	NA	mouth aspirator	9.1203	-79.7046	De Silva et al., 2014
micropredator	Dendropsophus microcephalus Cope, 1886	Hylidae	Anura	Corethrella gloma Borkent, 2008	Corethrellidae	adult	Smithsonian Tropical Research Institute in Gamboa,Panama,Central America	June–August	NA	frog call trap	9.1203	-79.7046	De Silva et al., 2014
micropredator	Dendropsophus microcephalus Cope, 1886	Hylidae	Anura	Corethrella longituba Belkin, Heinemann & Page, 1970	Corethrellidae	adult	Smithsonian Tropical Research Institute in Gamboa,Panama,Central America	June–August	NA	mouth aspirator	9.1203	-79.7046	De Silva et al., 2014
micropredator	Dendropsophus microcephalus Cope, 1886	Hylidae	Anura	Corethrella longituba Belkin, Heinemann & Page, 1970	Corethrellidae	adult	Smithsonian Tropical Research Institute in Gamboa,Panama,Central America	June–August	NA	frog call trap	9.1203	-79.7046	De Silva et al., 2014
micropredator	Dendropsophus microcephalus Cope, 1886	Hylidae	Anura	Corethrella manaosensis Lane & Cerqueira, 1958	Corethrellidae	adult	Smithsonian Tropical Research Institute in Gamboa,Panama,Central America	June–August	NA	mouth aspirator	9.1203	-79.7046	De Silva et al., 2014
micropredator	Dendropsophus microcephalus Cope, 1886	Hylidae	Anura	Corethrella quadrivittata Shannon & Ponte, 1928	Corethrellidae	adult	Smithsonian Tropical Research Institute in Gamboa,Panama,Central America	June–August	NA	mouth aspirator	9.1203	-79.7046	De Silva et al., 2014
micropredator	Duttaphrynus melanostictus Schneider, 1799	Bufonidae	Anura	Uranotaenia sp. -	Culicidae	adult	University of Peradeniya, Kandy District,Sri Lanka,Asia	2015 to 2017	Home Gardem forest	mouth aspirator	7.26°	80.59°	De Silva et al., 2020
micropredator	Duttaphrynus melanostictus Schneider, 1799	Bufonidae	Anura	Uranotaenia sp. -	Culicidae	adult	University of Peradeniya, Kandy District,Sri Lanka,Asia	2016 to 2017	Home Gardem forest	frog call trap	7.26°	80.59°	De Silva et al., 2020
micropredator	Polypedates cruciger Blyth, 1852	Rhacophoridae	Anura	Uranotaenia sp. -	Culicidae	adult	University of Peradeniya, Kandy District,Sri Lanka,Asia	2017 to 2017	Home Gardem forest	frog call trap	7.26°	80.59°	De Silva et al., 2020
micropredator	Polypedates cruciger Blyth, 1852	Rhacophoridae	Anura	Uranotaenia sp. -	Culicidae	adult	University of Peradeniya, Kandy District,Sri Lanka,Asia	2018 to 2017	Home Gardem forest	mouth aspirator	7.26°	80.59°	De Silva et al., 2020
micropredator	Polypedates cruciger Blyth, 1852	Rhacophoridae	Anura	Uranotaenia sp. -	Culicidae	adult	University of Peradeniya, Kandy District,Sri Lanka,Asia	2019 to 2017	Home Gardem forest	frog call trap	7.26°	80.59°	De Silva et al., 2020
micropredator	Duttaphrynus melanostictus Schneider, 1799	Bufonidae	Anura	Uranotaenia sp. -	Culicidae	adult	University of Peradeniya, Kandy District,Sri Lanka,Asia	2020 to 2017	Home Gardem forest	frog call trap	7.26°	80.59°	De Silva et al., 2020
micropredator	Pseudophilautus rus Manamendra-Arachchi and Pethiyagoda, 2005	Rhacophoridae	Anura	Uranotaenia rutherfordi Edwards, 1922	Culicidae	adult	University of Peradeniya, Kandy District,Sri Lanka,Asia	2021 to 2017	Home Gardem forest	mouth aspirator	7.26°	80.59°	De Silva et al., 2020
micropredator	Polypedates cruciger Blyth, 1852	Rhacophoridae	Anura	Uranotaenia rutherfordi Edwards, 1922	Culicidae	adult	University of Peradeniya, Kandy District,Sri Lanka,Asia	2022 to 2017	Home Gardem forest	mouth aspirator	7.26°	80.59°	De Silva et al., 2020
micropredator	Duttaphrynus melanostictus Schneider, 1799	Bufonidae	Anura	Uranotaenia rutherfordi Edwards, 1922	Culicidae	adult	University of Peradeniya, Kandy District,Sri Lanka,Asia	2023 to 2017	Home Gardem forest	mouth aspirator	7.26°	80.59°	De Silva et al., 2020
micropredator	Pseudophilautus rus Manamendra-Arachchi and Pethiyagoda, 2005	Rhacophoridae	Anura	Uranotaenia rutherfordi Edwards, 1922	Culicidae	adult	University of Peradeniya, Kandy District,Sri Lanka,Asia	2024 to 2017	Home Gardem forest	frog call trap	7.26°	80.59°	De Silva et al., 2020
micropredator	Duttaphrynus melanostictus Schneider, 1799	Bufonidae	Anura	Mansonia uniformis (Theobald, 1901)	Culicidae	adult	University of Peradeniya, Kandy District,Sri Lanka,Asia	2025 to 2017	Home Gardem forest	mouth aspirator	7.26°	80.59°	De Silva et al., 2020
micropredator	Pseudophilautus rus Manamendra-Arachchi and Pethiyagoda, 2005	Rhacophoridae	Anura	Mansonia uniformis (Theobald, 1901)	Culicidae	adult	University of Peradeniya, Kandy District,Sri Lanka,Asia	2026 to 2017	Home Gardem forest	mouth aspirator	7.26°	80.59°	De Silva et al., 2020
micropredator	Polypedates cruciger Blyth, 1852	Rhacophoridae	Anura	Mansonia uniformis (Theobald, 1901)	Culicidae	adult	University of Peradeniya, Kandy District,Sri Lanka,Asia	2027 to 2017	Home Gardem forest	mouth aspirator	7.26°	80.59°	De Silva et al., 2020
micropredator	Duttaphrynus melanostictus Schneider, 1799	Bufonidae	Anura	Mansonia uniformis (Theobald, 1901)	Culicidae	adult	University of Peradeniya, Kandy District,Sri Lanka,Asia	2028 to 2017	Home Gardem forest	frog call trap	7.26°	80.59°	De Silva et al., 2020
micropredator	Pseudophilautus rus Manamendra-Arachchi and Pethiyagoda, 2005	Rhacophoridae	Anura	Mansonia uniformis (Theobald, 1901)	Culicidae	adult	University of Peradeniya, Kandy District,Sri Lanka,Asia	2029 to 2017	Home Gardem forest	frog call trap	7.26°	80.59°	De Silva et al., 2020
micropredator	Polypedates cruciger Blyth, 1852	Rhacophoridae	Anura	Mansonia uniformis (Theobald, 1901)	Culicidae	adult	University of Peradeniya, Kandy District,Sri Lanka,Asia	2030 to 2017	Home Gardem forest	frog call trap	7.26°	80.59°	De Silva et al., 2020
micropredator	Lithobates clamitans Latreille, 1801	Ranidae	Anura	Culex territans Walker, 1856	Culicidae	adult	NA	NA	NA	Visual encounter	NA	NA	Ferguson et al., 2013
myiasis	Ameerega bassleri Melin, 1941	Dendrobatidae	Anura	undetermined	Sarcophagidae	larval	Central Alto Caynarachi Valley,Peru,South America	1982	roadside drain	Visual encounter	-6.19424	-76.3343	Hagman et al., 2005
myiasis	Ameerega bassleri Melin, 1941	Dendrobatidae	Anura	undetermined	Sarcophagidae	larval	Chumilla River, Huallaga,Peru,South America	1989	water of a creek	Visual encounter	-8.86962	-76.1498	Hagman et al., 2005
myiasis	Ameerega bassleri Melin, 1941	Dendrobatidae	Anura	undetermined	Sarcophagidae	larval	West Frank, Uruhuasha,Peru,South America	1998	shallow margin of a river	Visual encounter	-9.04384	-75.0487	Hagman et al., 2005
myiasis	Ameerega bassleri Melin, 1941	Dendrobatidae	Anura	undetermined	Sarcophagidae	larval	South Carrachamera,Peru,South America	2004	shallow margin of a river	Visual encounter	-9.04384	-75.0487	Hagman et al., 2005
myiasis	Ameerega bassleri Melin, 1941	Dendrobatidae	Anura	undetermined	Sarcophagidae	larval	Upper Alto Caynarachi Valley,Peru,South America	2004	litter on ground	Visual encounter	-6.18851	-76.3432	Hagman et al., 2005
myiasis	Ameerega trivittata Spix, 1824	Dendrobatidae	Anura	undetermined	Sarcophagidae	larval	Yurimaguas Road (at 6km),Peru,South America	1982	NA	Visual encounter	NA	NA	Hagman et al., 2005
myiasis	Ameerega trivittata Spix, 1824	Dendrobatidae	Anura	undetermined	Sarcophagidae	larval	Chumilla River, Huallaga,Peru,South America	1989	in water	Visual encounter	-8.86962	-76.1498	Hagman et al., 2005
myiasis	Ameerega trivittata Spix, 1824	Dendrobatidae	Anura	Peckia lambens (Wiedemann, 1830)	Sarcophagidae	larval	Yurimaguas Road (at 34km),Peru,South America	2005	shallow pool of water	Visual encounter	NA	NA	Hagman et al., 2005
myiasis	Ameerega cainarachi Schulte, 1989	Dendrobatidae	Anura	undetermined	Sarcophagidae	larval	Chumilla River, Huallaga,Peru,South America	1989	NA	Visual encounter	-8.86962	-76.1498	Hagman et al., 2005
myiasis	Bufo spinosus Daudin, 1803	Bufonidae	Anura	Lucilia sericata (Meigen, 1826)	Calliphoridae	adult	north-western, Tunisia,Tunisis,Africa	2007-2010 and 2012-2013	Paths, ponds	visual encounter	35.7°	8.89°	Hassine & Escoriza, 2014b
myiasis	Papurana supragrisea Menzies, 1987	Ranidae	Anura	Batrachomyia krausi Evenhuis, 2006	Chloropidae	larval	east slope of Oya Tabu, Fergusson Island, D’Entrecasteaux Islands,Papua New Guinea,Oceania	20–24 August 2002	forested stream	Visual encounter	-9.53808	150.676	Kraus, 2007
myiasis	Nyctimystes sp. -	Pelodryadidae	Anura	Batrachomyia sp. -	Chloropidae	larval	east slope of Oya Tabu, Fergusson Island, D’Entrecasteaux Islands,Papua New Guinea,Oceania	20–24 August 2003	forested stream	Visual encounter	-9.53808	150.676	Kraus, 2007
myiasis	Rana sp. -	Ranidae	Anura	Batrachomyia sp. -	Chloropidae	larval	Morobe Province,Papua New Guinea,Oceania	20–24 August 2004	forested stream	Visual encounter	-6.92306	146.89	Kraus, 2007
myiasis	Papurana aurata Günther, 2003	Ranidae	Anura	Batrachomyia sp. -	Chloropidae	larval	West Sepik Province,Papua New Guinea,Oceania	20–24 August 2005	forested stream	Visual encounter	-3.9476	141.989	Kraus, 2007
micropredator	Buergeria japonica Hallowell, 1861	Rhacophoridae	Anura	Corethrella nippon Miyagi, 1980	Corethrellidae	adult	Iriomote Island, Japan,Japan,Asia	June-July 2015	forest-rice paddy field-roadside ditches	frog call trap	24.39203°	123.8796°	Legett et al., 2021
micropredator	Ptychadena anchietae Bocage, 1868	Ptychadenidae	Anura	Sergentomyia sp. -	Psychodidae	adult	Sodwana Bay,South Africa,Africa	November 2017 and January 2018	NA	Aspirator	-27.488591°	32.664259°	Netherlands et al., 2020
micropredator	Sclerophrys gutturalis Power, 1927	Bufonidae	Anura	Uranotaenia mashonaensis Theobald, 1901	Culicidae	adult	Sodwana Bay,South Africa,Africa	November 2017 and January 2018	NA	Aspirator	-27.488591°	32.664259°	Netherlands et al., 2020
micropredator	Sclerophrys gutturalis Power, 1927	Bufonidae	Anura	Uranotaenia montana Ingram & Meillon, 1927	Culicidae	adult	Sodwana Bay,South Africa,Africa	November 2017 and January 2018	NA	Aspirator	-27.488591°	32.664259°	Netherlands et al., 2020
micropredator	Mannophryne trinitatis Garman, 1888	Aromobatidae	Anura	Aedes aegypti (Linnaeus, 1762)	Culicidae	adult	NA	NA	NA	lab	NA	NA	Ramos & Urdaneta-Morales, 1977
micropredator	Rhinella marina Linnaeus, 1758	Bufonidae	Anura	Aedes aegypti (Linnaeus, 1762)	Culicidae	adult	NA	NA	NA	lab	NA	NA	Ramos & Urdaneta-Morales, 1977
micropredator	Boana crepitans Wied-Neuwied, 1824	Hylidae	Anura	Aedes aegypti (Linnaeus, 1762)	Culicidae	adult	NA	NA	NA	lab	NA	NA	Ramos & Urdaneta-Morales, 1977
micropredator	Leptodactylus insularum Barbour, 1906	Leptodactylidae	Anura	Aedes aegypti (Linnaeus, 1762)	Culicidae	adult	NA	NA	NA	lab	NA	NA	Ramos & Urdaneta-Morales, 1977
micropredator	Leptodactylus macrosternum Miranda-Ribeiro, 1926	Leptodactylidae	Anura	Aedes aegypti (Linnaeus, 1762)	Culicidae	adult	NA	NA	NA	lab	NA	NA	Ramos & Urdaneta-Morales, 1977
micropredator	Leptodactylus fuscus Schneider, 1799	Leptodactylidae	Anura	Aedes aegypti (Linnaeus, 1762)	Culicidae	adult	NA	NA	NA	lab	NA	NA	Ramos & Urdaneta-Morales, 1977
micropredator	Pseudis paradoxa Linnaeus, 1758	Pseudidae	Anura	Aedes aegypti (Linnaeus, 1762)	Culicidae	adult	NA	NA	NA	lab	NA	NA	Ramos & Urdaneta-Morales, 1977
micropredator	Mannophryne trinitatis La Marca, 1992	Dendrobatidae	Anura	Culex pipiens Linnaeus, 1758	Culicidae	adult	NA	NA	NA	lab	NA	NA	Ramos & Urdaneta-Morales, 1977
micropredator	Rhinella marina Linnaeus, 1758	Bufonidae	Anura	Culex pipiens Linnaeus, 1758	Culicidae	adult	NA	NA	NA	lab	NA	NA	Ramos & Urdaneta-Morales, 1977
micropredator	Boana crepitans Wied-Neuwied, 1824	Hylidae	Anura	Culex pipiens Linnaeus, 1758	Culicidae	adult	NA	NA	NA	lab	NA	NA	Ramos & Urdaneta-Morales, 1977
micropredator	Leptodactylus insularum Barbour, 1906	Leptodactylidae	Anura	Culex pipiens Linnaeus, 1758	Culicidae	adult	NA	NA	NA	lab	NA	NA	Ramos & Urdaneta-Morales, 1977
micropredator	Leptodactylus macrosternum Miranda-Ribeiro, 1926	Leptodactylidae	Anura	Culex pipiens Linnaeus, 1758	Culicidae	adult	NA	NA	NA	lab	NA	NA	Ramos & Urdaneta-Morales, 1977
micropredator	Leptodactylus fuscus Schneider, 1799	Leptodactylidae	Anura	Culex pipiens Linnaeus, 1758	Culicidae	adult	NA	NA	NA	lab	NA	NA	Ramos & Urdaneta-Morales, 1977
micropredator	Pseudis paradoxa Linnaeus, 1758	Pseudidae	Anura	Culex pipiens Linnaeus, 1758	Culicidae	adult	NA	NA	NA	lab	NA	NA	Ramos & Urdaneta-Morales, 1977
micropredator	Dendropsophus ebraccatus Cope, 1874	Hylidae	Anura	Corethrella sp. -	Corethrellidae	adult	Gamboa, Soberanía National Park,Panama,Central America	June–August 2016 June– August 2018	forest	frog call trap	9.07495	-79.6587	Ruether et al., 2021
myiasis	Uperoleia laevigata Keferstein, 1867	Myobatrachidae	Anura	Batrachomyia strigapes Malloch, 1927	Chloropidae	adult	Richmond campus of the University of Western Sydney,Australia,Oceania	January 1999 and April 2000	wetland	Active search	-33.61396°	150.75002°	Schell & Burgin, 2001
micropredator	Phyllomedusa distincta Lutz, 1950	Phyllomedusidae	Anura	Uranotaenia sp. -	Culicidae	adult	Linhares, Espírito Santo,Brazil,South America	NA	NA	photo	-19.4017	-40.071	Toledo et al., 2021
micropredator	Boana semilineata Spix, 1824	Hylidae	Anura	Uranotaenia sp. -	Culicidae	adult	Ubatuba, São Paulo,Brazil,South America	NA	NA	photo	-23.4373	-45.0822	Toledo et al., 2021
micropredator	Dendropsophus elegans Wied-Neuwied, 1824	Hylidae	Anura	undetermined	Ceratopogonidae	adult	Uruçuca, Bahia,Brazil,South America	NA	NA	photo	-14.5917	-39.2849	Toledo et al., 2021
micropredator	Hylodes asper Müller, 1924	Leptodactylidae	Anura	undetermined	Ceratopogonidae	adult	Ubatuba, São Paulo,Brazil,South America	NA	NA	photo	-23.4373	-45.0822	Toledo et al., 2021
micropredator	Buergeria japonica Hallowell, 1861	Rhacophoridae	Anura	Corethrella nippon Miyagi, 1980	Corethrellidae	adult	Iriomote Island, Ryukyu Archipelago,Japan,Asia	NA	forest	frog call trap	24.3412	123.828	Toma et al., 2019
micropredator	Buergeria japonica Hallowell, 1861	Rhacophoridae	Anura	Corethrella urumense Miyagi, 1980	Corethrellidae	adult	Iriomote Island, Ryukyu Archipelago,Japan,Asia	NA	forest	frog call trap	24.3412	123.828	Toma et al., 2019
micropredator	Dendropsophus ebraccatus Cope, 1874	Hylidae	Anura	Corethrella sp. -	Corethrellidae	adult	Gamboa, Soberanía National Park,Panama,Central America	October 2012 and February 2013	ponds	frog call trap	9.074294642°	-79.65980475°	Trillo et al., 2016
micropredator	Dryophytes cinereus Schneider, 1799	Hylidae	Anura	Culex territans Walker, 1856	Culicidae	adult	Riverbanks Zoo (Richland County) South Carolina,USA,North America	April 2009 to October 2010	NA	gravid trap	34.01289°	-81.07859°	Tuten et al., 2008
micropredator	Engystomops pustulosus Cope, 1864	Leptodactylidae	Anura	Corethrella squamifemora Borkent, 2008	Corethrellidae	adult	Gamboa, Sourrading of Smithsonian Tropical Research Institute,Panama,Central America	July to August, 2013	tropical forest/ Secondary forest	frog call with calling male	9.116667°	-79.70833°	Aihara et al., 2016
micropredator	Engystomops pustulosus Cope, 1864	Leptodactylidae	Anura	Corethrella gloma Borkent, 2009	Corethrellidae	adult	Gamboa, Sourrading of Smithsonian Tropical Research Institute,Panama,Central America	July to August, 2014	tropical forest/ Secondary forest	frog call with calling male	9.116667°	-79.70833°	Aihara et al., 2016
micropredator	Engystomops pustulosus Cope, 1864	Leptodactylidae	Anura	Corethrella peruviana Lane, 1939	Corethrellidae	adult	Gamboa, Sourrading of Smithsonian Tropical Research Institute,Panama,Central America	July to August, 2015	tropical forest/ Secondary forest	frog call with calling male	9.116667°	-79.70833°	Aihara et al., 2016
micropredator	Engystomops pustulosus Cope, 1864	Leptodactylidae	Anura	Corethrella quadrivittata Shannon & Ponte, 1928	Corethrellidae	adult	Gamboa, Sourrading of Smithsonian Tropical Research Institute,Panama,Central America	July to August, 2016	tropical forest/ Secondary forest	frog call with calling male	9.116667°	-79.70833°	Aihara et al., 2016
micropredator	Engystomops pustulosus Cope, 1864	Leptodactylidae	Anura	Corethrella sp. -	Corethrellidae	adult	Gamboa, Sourrading of Smithsonian Tropical Research Institute,Panama,Central America	July to August, 2017	tropical forest/ Secondary forest	frog call with calling male	9.116667°	-79.70833°	Aihara et al., 2016
micropredator	Engystomops pustulosus Cope, 1864	Leptodactylidae	Anura	Corethrella sp. -	Corethrellidae	adult	Gamboa, Sourrading of Smithsonian Tropical Research Institute,Panama,Central America	July to August, 2018	tropical forest/ Secondary forest	frog call with calling male	9.116667°	-79.70833°	Aihara et al., 2016
micropredator	Engystomops pustulosus Cope, 1864	Leptodactylidae	Anura	Corethrella sp. -	Corethrellidae	adult	Gamboa, Soberanía National Park,Panama,Central America	October 2012 and February 2013	ponds	frog call trap	9.074294642°	-79.65980475°	Trillo et al., 2016
micropredator	Engystomops pustulosus Cope, 1864	Leptodactylidae	Anura	Corethrella sp. -	Corethrellidae	adult	Gamboa,Panama,Central America	June and July 2004	ponds	visual encounter	9.116667°	-79.69833°	Bernal et al., 2007
micropredator	Engystomops pustulosus Cope, 1864	Leptodactylidae	Anura	Corethrella bicolor Borkent, 2008	Corethrellidae	adult	Smithsonian Tropical Research Institute in Gamboa,Panama,Central America	June–August	NA	frog call trap	9.1203	-79.7046	De Silva et al., 2014
micropredator	Engystomops pustulosus Cope, 1864	Leptodactylidae	Anura	Corethrella bicolor Borkent, 2008	Corethrellidae	adult	Smithsonian Tropical Research Institute in Gamboa,Panama,Central America	June–August	NA	mouth aspirator	9.1203	-79.7046	De Silva et al., 2014
micropredator	Engystomops pustulosus Cope, 1864	Leptodactylidae	Anura	Corethrella brevivena Borkent, 2008	Corethrellidae	adult	Smithsonian Tropical Research Institute in Gamboa,Panama,Central America	June–August	NA	mouth aspirator	9.1203	-79.7046	De Silva et al., 2014
micropredator	Engystomops pustulosus Cope, 1864	Leptodactylidae	Anura	Corethrella davisi Shannon & Del Ponte, 1928	Corethrellidae	adult	Smithsonian Tropical Research Institute in Gamboa,Panama,Central America	June–August	NA	mouth aspirator	9.1203	-79.7046	De Silva et al., 2014
micropredator	Engystomops pustulosus Cope, 1864	Leptodactylidae	Anura	Corethrella douglasi Borkent, 2008	Corethrellidae	adult	Smithsonian Tropical Research Institute in Gamboa,Panama,Central America	June–August	NA	mouth aspirator	9.1203	-79.7046	De Silva et al., 2014
micropredator	Engystomops pustulosus Cope, 1864	Leptodactylidae	Anura	Corethrella douglasi Borkent, 2008	Corethrellidae	adult	Smithsonian Tropical Research Institute in Gamboa,Panama,Central America	June–August	NA	frog call trap	9.1203	-79.7046	De Silva et al., 2014
micropredator	Engystomops pustulosus Cope, 1864	Leptodactylidae	Anura	Corethrella edwardsi Lane, 1942	Corethrellidae	adult	Smithsonian Tropical Research Institute in Gamboa,Panama,Central America	June–August	NA	mouth aspirator	9.1203	-79.7046	De Silva et al., 2014
micropredator	Engystomops pustulosus Cope, 1864	Leptodactylidae	Anura	Corethrella edwardsi Lane, 1942	Corethrellidae	adult	Smithsonian Tropical Research Institute in Gamboa,Panama,Central America	June–August	NA	frog call trap	9.1203	-79.7046	De Silva et al., 2014
micropredator	Engystomops pustulosus Cope, 1864	Leptodactylidae	Anura	Corethrella flavitibia Lane, 1939	Corethrellidae	adult	Smithsonian Tropical Research Institute in Gamboa,Panama,Central America	June–August	NA	frog call trap	9.1203	-79.7046	De Silva et al., 2014
micropredator	Engystomops pustulosus Cope, 1864	Leptodactylidae	Anura	Corethrella globosa Borkent, 2008	Corethrellidae	adult	Smithsonian Tropical Research Institute in Gamboa,Panama,Central America	June–August	NA	mouth aspirator	9.1203	-79.7046	De Silva et al., 2014
micropredator	Engystomops pustulosus Cope, 1864	Leptodactylidae	Anura	Corethrella globosa Borkent, 2008	Corethrellidae	adult	Smithsonian Tropical Research Institute in Gamboa,Panama,Central America	June–August	NA	frog call trap	9.1203	-79.7046	De Silva et al., 2014
micropredator	Engystomops pustulosus Cope, 1864	Leptodactylidae	Anura	Corethrella gloma Borkent, 2008	Corethrellidae	adult	Smithsonian Tropical Research Institute in Gamboa,Panama,Central America	June–August	NA	mouth aspirator	9.1203	-79.7046	De Silva et al., 2014
micropredator	Engystomops pustulosus Cope, 1864	Leptodactylidae	Anura	Corethrella gloma Borkent, 2008	Corethrellidae	adult	Smithsonian Tropical Research Institute in Gamboa,Panama,Central America	June–August	NA	frog call trap	9.1203	-79.7046	De Silva et al., 2014
micropredator	Engystomops pustulosus Cope, 1864	Leptodactylidae	Anura	Corethrella longituba Belkin, Heinemann & Page, 1970	Corethrellidae	adult	Smithsonian Tropical Research Institute in Gamboa,Panama,Central America	June–August	NA	mouth aspirator	9.1203	-79.7046	De Silva et al., 2014
micropredator	Engystomops pustulosus Cope, 1864	Leptodactylidae	Anura	Corethrella longituba Belkin, Heinemann & Page, 1970	Corethrellidae	adult	Smithsonian Tropical Research Institute in Gamboa,Panama,Central America	June–August	NA	frog call trap	9.1203	-79.7046	De Silva et al., 2014
micropredator	Engystomops pustulosus Cope, 1864	Leptodactylidae	Anura	Corethrella manaosensis Lane & Cerqueira, 1958	Corethrellidae	adult	Smithsonian Tropical Research Institute in Gamboa,Panama,Central America	June–August	NA	mouth aspirator	9.1203	-79.7046	De Silva et al., 2014
micropredator	Engystomops pustulosus Cope, 1864	Leptodactylidae	Anura	Corethrella manaosensis Lane & Cerqueira, 1958	Corethrellidae	adult	Smithsonian Tropical Research Institute in Gamboa,Panama,Central America	June–August	NA	frog call trap	9.1203	-79.7046	De Silva et al., 2014
micropredator	Engystomops pustulosus Cope, 1864	Leptodactylidae	Anura	Corethrella quadrivittata Shannon & Ponte, 1928	Corethrellidae	adult	Smithsonian Tropical Research Institute in Gamboa,Panama,Central America	June–August	NA	mouth aspirator	9.1203	-79.7046	De Silva et al., 2014
micropredator	Engystomops pustulosus Cope, 1864	Leptodactylidae	Anura	Corethrella travassosi Lane, 1942	Corethrellidae	adult	Smithsonian Tropical Research Institute in Gamboa,Panama,Central America	June–August	NA	mouth aspirator	9.1203	-79.7046	De Silva et al., 2014
micropredator	Engystomops pustulosus Cope, 1864	Leptodactylidae	Anura	Corethrella sp. -	Corethrellidae	adult	Smithsonian Tropical Research Institute in Gamboa,Panama,Central America	2012	Urban and natural areas	frog call trap	9.1203	-79.7046	McMahon et al., 2017
micropredator	Phyllomedusa distincta Lutz, 1950	Phyllomedusidae	Anura	Corethrella sp. -	Corethrellidae	adult	Lontras, Santa Catarina,Brazil,South America	NA	NA	photo	-27.1689	-49.5431	Toledo et al., 2021
micropredator	Bufo bufo Linnaeus, 1758	Bufonidae	Anura	Culex territans Walker, 1856	Culicidae	adult	Tierpark Berlin (Berlin, Germany; 52∘49.8406′ N, 13∘53.0210′ E) and the Zoological Garden Eberswalde (Brandenburg, Germany; 52∘82.2664′ N, 13∘78.3025′ E),Germany,Europe	May to September 2016 - April to September 2017	forest	aspirator, hand catches, and EVS traps	52.83068°	13.88368°	Heym et al., 2019
micropredator	Rana sp. -	Ranidae	Anura	Culex territans Walker, 1856	Culicidae	adult	Tierpark Berlin (Berlin, Germany; 52∘49.8406′ N, 13∘53.0210′ E) and the Zoological Garden Eberswalde (Brandenburg, Germany; 52∘82.2664′ N, 13∘78.3025′ E),Germany,Europe	May to September 2016 - April to September 2017	forest	aspirator, hand catches, and EVS traps	53.37111°	14.30504°	Heym et al., 2019
myiasis	Lithobates sylvaticus LeConte, 1825	Ranidae	Anura	Lucilia bufonivora Moniez, 1876	Calliphoridae	larval	South Calling Lake area, Alberta,Canada,North America	1998-1999	wood forest	Visual encounter	55.11667°	-113.7167°	Eaton et al., 2008
myiasis	Pseudacris maculata Agassiz, 1850	Hylidae	Anura	Lucilia silvarum (Meigen, 1826)	Calliphoridae	larval	South Calling Lake area, Alberta,Canada,North America	1998-1999	wood forest	Visual encounter	55.11667°	-113.7167°	Eaton et al., 2008
myiasis	Anaxyrus boreas Baird and Girard, 1852	Bufonidae	Anura	Lucilia silvarum (Meigen, 1826)	Calliphoridae	larval	South Calling Lake area, Alberta,Canada,North America	1998-1999	wood forest	Visual encounter	55.11667°	-113.7167°	Eaton et al., 2008
myiasis	Pseudacris triseriata Wied-Neuwied, 1838	Hylidae	Anura	Lucilia silvarum (Meigen, 1826)	Calliphoridae	larval	South Calling Lake area, Alberta,Canada,North America	1998-1999	wood forest	Visual encounter	55.11667°	-113.7167°	Eaton et al., 2008
myiasis	Lithobates sylvaticus LeConte, 1825	Ranidae	Anura	Lucilia bufonivora Moniez, 1876	Calliphoridae	larval	Lac La Biche area, Alberta,Canada,North America	1999	wood forest	Visual encounter	55.13333°	-111.75°	Eaton et al., 2008
myiasis	Pseudacris triseriata Wied-Neuwied, 1838	Hylidae	Anura	Lucilia silvarum (Meigen, 1826)	Calliphoridae	larval	Lac La Biche area, Alberta,Canada,North America	1999	wood forest	Visual encounter	55.13333°	-111.75°	Eaton et al., 2008
myiasis	Anaxyrus hemiophrys Cope, 1886	Bufonidae	Anura	Lucilia silvarum (Meigen, 1826)	Calliphoridae	larval	Lac La Biche area, Alberta,Canada,North America	1999	wood forest	Visual encounter	55.13333°	-111.75°	Eaton et al., 2008
micropredator	Sclerophrys gutturalis Power, 1927	Bufonidae	Anura	Uranotaenia mashonaensis Theobald, 1901	Culicidae	adult	Sodwana Bay,South Africa,Africa	November 2017 and January and March 2018	forest	Visual encounter	27.488591°	32.664259°	Netherlands et al., 2020a
micropredator	Sclerophrys gutturalis Power, 1927	Bufonidae	Anura	Uranotaenia montana Ingram & Meillon, 1927	Culicidae	adult	Sodwana Bay,South Africa,Africa	November 2017 and January and March 2018	forest	Visual encounter	27.488591°	32.664259°	Netherlands et al., 2020a
micropredator	Physalaemus cuvieri Fitzinger, 1826	Leptodactylidae	Anura	Corethrella alticola Lane, 1939	Corethrellidae	adult	Santa Catarina State, Grão Pará, Serra Furada State Park,Brazil,South America	2012-10-01	forest	frog call trap	-28.19111°	-49.39167°	Amaral & Pinho, 2015
myiasis	Anaxyrus americanus Holbrook, 1836	Bufonidae	Anura	Lucilia bufonivora Moniez, 1876	Calliphoridae	larval	agricultural area of Muskego, Wisconsin,USA,North America	May–July 1998	forest	Visual encounter	42.237°	-88.035°	Bolek & Coggins, 2002
myiasis	Lithobates sylvaticus LeConte, 1825	Ranidae	Anura	Lucilia bufonivora Moniez, 1876	Calliphoridae	larval	University of Wisconsin– Milwaukee field station, Ozaukee County, Wisconsin,USA,North America	2003-08-01	NA	Visual encounter	43.38333°	-88.03333°	Bolek & Janovy Jr., 2004
myiasis	Lithobates sylvaticus LeConte, 1825	Ranidae	Anura	Lucilia bufonivora Moniez, 1876	Calliphoridae	larval	University of Wisconsin– Milwaukee field station, Ozaukee County, Wisconsin,USA,North America	2003-08-01	NA	Visual encounter	43.38333°	-88.03333°	Bolek & Janovy Jr., 2004
myiasis	Bufotes viridis Laurenti, 1768	Bufonidae	Anura	Lucilia bufonivora Moniez, 1876	Calliphoridae	larvae	Volga-Kama State Reserve,Russia,Europe	July-August of 1951-1958	NA	lab	55.2975	49.2977	Garanin & Shaldybin, 1976
myiasis	Pelobates fuscus Laurenti, 1768	Pelobatidae	Anura	Lucilia bufonivora Moniez, 1876	Calliphoridae	larvae	Volga-Kama State Reserve,Russia,Europe	July-August of 1951-1959	NA	lab	55.2975	49.2977	Garanin & Shaldybin, 1976
myiasis	Rana arvalis Nilsson, 1842	Ranidae	Anura	Lucilia bufonivora Moniez, 1876	Calliphoridae	larvae	Volga-Kama State Reserve,Russia,Europe	July August, 1971	NA	lab	55.2975	49.2977	Garanin & Shaldybin, 1976
myiasis	Bufo bufo Linnaeus, 1758	Bufonidae	Anura	Lucilia bufonivora Moniez, 1876	Calliphoridae	larvae	Volga-Kama State Reserve,Russia,Europe	July-August of 1951-1959	NA	lab	55.2975	49.2977	Garanin & Shaldybin, 1976
myiasis	Rhinella alata Thominot, 1884	Bufonidae	Anura	undetermined	Sarcophagidae	larval	Rio Masambi Grande, Gamboa, Colon and Panama, Republic of Panama,Panama,Central America	January 2014 to October 2015	river	Visual encounter	9.0859	-79.6498	Kelehear et al., 2020
micropredator	Pulchrana baramica Boettger, 1900	Ranidae	Anura	Corethrella sp. -	Corethrellidae	adult	Labi Road, Brunei Darussalam, Borneo,Brunei,Asia	September 2007 to April 2015	peat swamp forest	frog call trap	4.583333°	114.5°	Meuche et al., 2016
micropredator	Pulchrana glandulosa Boulenger, 1882	Ranidae	Anura	Corethrella sp. -	Corethrellidae	adult	Labi Road, Brunei Darussalam, Borneo,Brunei,Asia	September 2007 to April 2014	peat swamp forest	frog call trap	4.583333°	114.5°	Meuche et al., 2016
micropredator	Polypedates colletti Boulenger, 1890	Rhacophoridae	Anura	Corethrella sp. -	Corethrellidae	adult	Labi Road, Brunei Darussalam, Borneo,Brunei,Asia	September 2007 to April 2017	peat swamp forest	frog call trap	4.583333°	114.5°	Meuche et al., 2016
micropredator	Polypedates leucomystax Gravenhorst, 1829	Rhacophoridae	Anura	Corethrella sp. -	Corethrellidae	adult	Labi Road, Brunei Darussalam, Borneo,Brunei,Asia	September 2007 to April 2016	peat swamp forest	frog call trap	4.583333°	114.5°	Meuche et al., 2016
micropredator	Polypedates macrotis Boulenger, 1891	Rhacophoridae	Anura	Corethrella sp. -	Corethrellidae	adult	Labi Road, Brunei Darussalam, Borneo,Brunei,Asia	September 2007 to April 2018	peat swamp forest	frog call trap	4.583333°	114.5°	Meuche et al., 2016
eggpredation	Agalychnis callidryas Cope, 1862	Hylidae	Anura	Megaselia randi Ament & Santos, 2017	Phoridae	larval	Ocelot Pond, near to Gamboa,Panama,Central America	23–25 June and 1–3 July 2010	NA	visual encounter	9.1025°	-79.6825°	Hughey et al., 2012
myiasis	Duttaphrynus melanostictus Schneider, 1799	Bufonidae	Anura	Lucilia illustris Meigen, 1826	Calliphoridae	larval	NA	NA	NA	lab	NA	NA	Dasgupta & Roy, 1969
myiasis	Hoplobatrachus tigerinus Daudin, 1802	Dicroglossidae	Anura	Lucilia illustris Meigen, 1826	Calliphoridae	larval	NA	NA	NA	lab	NA	NA	Dasgupta & Roy, 1969
micropredator	Ranoidea barringtonensis Copland, 1957	Hylidae	Anura	Sycorax sp. -	Psychodidae	adult	Williams River, Barrington Tops National Park,Australia,Oceania	2018-11-01	NA	NA	-32.14	151.49	Cutajar & Rowley, 2020
micropredator	Ranoidea wilcoxii Günther, 1864	Hylidae	Anura	Sycorax sp. -	Psychodidae	adult	Spring Creek, Chichester State Forest,Australia,Oceania	2018-11-04	NA	NA	-32.16	151.49	Cutajar & Rowley, 2020
micropredator	Mixophyes balbus Straughan, 1968	Myobatrachidae	Anura	Sycorax sp. -	Psychodidae	adult	Williams River, Barrington Tops National Park,Australia,Oceania	2018-11-06	NA	NA	-32.12	151.49	Cutajar & Rowley, 2020
micropredator	Ranoidea barringtonensis Copland, 1957	Hylidae	Anura	Corethrella sp. -	Corethrellidae	adult	Bald Nob Creek, Chichester State Forest,Australia,Oceania	2018-11-02	NA	NA	-32.14	151.49	Cutajar & Rowley, 2020
micropredator	Ranoidea daviesae Mahony, Knowles, Foster, and Donnellan, 2001	Hylidae	Anura	Corethrella sp. -	Corethrellidae	adult	Tarrawonga Creek, Chichester State Forest,Australia,Oceania	2018-11-03	NA	NA	-32.13	151.47	Cutajar & Rowley, 2020
micropredator	Ranoidea wilcoxii Günther, 1864	Hylidae	Anura	Corethrella sp. -	Corethrellidae	adult	Spring Creek, Chichester State Forest,Australia,Oceania	2018-11-05	NA	NA	-32.16	151.49	Cutajar & Rowley, 2020
micropredator	Mixophyes balbus Straughan, 1968	Myobatrachidae	Anura	Corethrella sp. -	Corethrellidae	adult	Bald Nob Creek, Chichester State Forest,Australia,Oceania	2018-11-07	NA	NA	-32.14	151.48	Cutajar & Rowley, 2020
micropredator	Smilisca sila Duellman and Trueb, 1966	Hylidae	Anura	Uranotaenia lowii Theobald, 1901	Culicidae	adult	Gamboa, Republic of Panama,Panama,Central America	January–February 2015	forest	frog call trap	9.116667°	-79.69833°	Legett et al., 2019
micropredator	Engystomops pustulosus Cope, 1864	Leptodactylidae	Anura	Uranotaenia lowii Theobald, 1901	Culicidae	adult	Gamboa, Republic of Panama,Panama,Central America	June–August 2014	forest	frog call trap	9.116667°	-79.69833°	Legett et al., 2019
micropredator	Engystomops pustulosus Cope, 1864	Leptodactylidae	Anura	Corethrella sp. -	Corethrellidae	adult	Gamboa, Republic of Panama,Panama,Central America	June–August 2014	forest	frog call trap	9.116667°	-79.69833°	Legett et al., 2019
micropredator	Smilisca sila Duellman and Trueb, 1966	Hylidae	Anura	Corethrella sp. -	Corethrellidae	adult	Gamboa, Republic of Panama,Panama,Central America	January–February 2015	forest	frog call trap	9.116667°	-79.69833°	Legett et al., 2019
micropredator	Lithobates clamitans Latreille, 1801	Ranidae	Anura	Culex territans Walker, 1856	Culicidae	adult	Algonquin Park, Ontario,Canada,North America	NA	lab	lab	45.58333°	-78.5°	Kim et al., 1998
micropredator	Lithobates catesbeianus Shaw, 1802	Ranidae	Anura	Culex territans Walker, 1856	Culicidae	adult	Algonquin Park, Ontario,Canada,North America	NA	lab	lab	45.58333°	-78.5°	Kim et al., 1998
micropredator	Lithobates pipiens Schreber, 1782	Ranidae	Anura	Culex territans Walker, 1856	Culicidae	adult	Haliburton County, Ontario,Canada,North America	NA	lab	lab	45.58333°	-78.5°	Kim et al., 1998
micropredator	Lithobates clamitans Latreille, 1801	Ranidae	Anura	Culiseta inornata (Williston, 1893)	Culicidae	adult	Algonquin Park, Ontario,Canada,North America	NA	lab	lab	45.58333°	-78.5°	Kim et al., 1998
micropredator	Lithobates catesbeianus Shaw, 1802	Ranidae	Anura	Culiseta inornata (Williston, 1893)	Culicidae	adult	Algonquin Park, Ontario,Canada,North America	NA	lab	lab	45.58333°	-78.5°	Kim et al., 1998
micropredator	Lithobates pipiens Schreber, 1782	Ranidae	Anura	Culiseta inornata (Williston, 1893)	Culicidae	adult	Haliburton County, Ontario,Canada,North America	NA	lab	lab	45.58333°	-78.5°	Kim et al., 1998
micropredator	Lithobates catesbeianus Shaw, 1802	Ranidae	Anura	Culex territans Walker, 1856	Culicidae	adult	Algonquin Park, Ontario,Canada,North America	NA	lab	lab	45.58333°	-78.5°	Desser et al., 1995
micropredator	Dryophytes cinereus Schneider, 1799	Hylidae	Anura	Uranotaenia sapphirina (Osten Sacken, 1868)	Culicidae	adult	Newnan's Lake, Alachua, Florida,USA,North America	1978-1979	lake	cage	29.6467	-82.2199	Johnson et al., 1993
micropredator	Dryophytes cinereus Schneider, 1799	Hylidae	Anura	Culex territans Walker, 1856	Culicidae	adult	Newnan's Lake, Alachua, Florida,USA,North America	1978-1979	lake	cage	29.6467	-82.2199	Johnson et al., 1993
micropredator	Dryophytes cinereus Schneider, 1799	Hylidae	Anura	Corethrella wirthi Stone, 1968	Corethrellidae	adult	Newnan's Lake, Alachua, Florida,USA,North America	1978-1979	lake	cage	29.6467	-82.2199	Johnson et al., 1993
micropredator	Dryophytes cinereus Schneider, 1799	Hylidae	Anura	Corethrella brakeleyi (Coquillett, 1902)	Corethrellidae	adult	Newnan's Lake, Alachua, Florida,USA,North America	1978-1979	lake	cage	29.6467	-82.2199	Johnson et al., 1993
micropredator	Anaxyrus boreas Baird and Girard, 1852	Bufonidae	Anura	Lutzomyia vexator (Coquillett, 1907)	Psychodidae	adult	Solano County, California,USA,North America	July and October 1967	woodland	NA	38.2994	-121.911	Anderson & Ayala, 1968
micropredator	Lithobates clamitans Latreille, 1801	Ranidae	Anura	Culex territans Walker, 1856	Culicidae	adult	New Jersey,USA,North America	April to September 2003-2007	NA	resting box + aspirator	40.1388	-74.6769	Bartlett-Healy et al., 2009
micropredator	Lithobates catesbeianus Shaw, 1802	Ranidae	Anura	Culex territans Walker, 1856	Culicidae	adult	New Jersey,USA,North America	April to September 2003-2008	NA	resting box + aspirator	40.1388	-74.6769	Bartlett-Healy et al., 2009
micropredator	Lithobates sylvaticus LeConte, 1825	Ranidae	Anura	Culex territans Walker, 1856	Culicidae	adult	New Jersey,USA,North America	April to September 2003-2009	NA	resting box + aspirator	40.1388	-74.6769	Bartlett-Healy et al., 2009
micropredator	Lithobates virgatipes Cope, 1891	Ranidae	Anura	Culex territans Walker, 1856	Culicidae	adult	New Jersey,USA,North America	April to September 2003-2010	NA	resting box + aspirator	40.1388	-74.6769	Bartlett-Healy et al., 2009
micropredator	Rana sp. -	Ranidae	Anura	Culex territans Walker, 1856	Culicidae	adult	New Jersey,USA,North America	April to September 2003-2011	NA	resting box + aspirator	40.1388	-74.6769	Bartlett-Healy et al., 2009
micropredator	Pseudacris crucifer Wied-Neuwied, 1838	Hylidae	Anura	Culex territans Walker, 1856	Culicidae	adult	New Jersey,USA,North America	April to September 2003-2012	NA	resting box + aspirator	40.1388	-74.6769	Bartlett-Healy et al., 2009
micropredator	Buergeria japonica Hallowell, 1861	Rhacophoridae	Anura	Uranotaenia nivipleura Leicester, 1908	Culicidae	adult	Iriomote Island, Japan,Japan,Asia	June-July 2015	forest-rice paddy field-roadside ditches	frog call trap	24.39203°	123.8796°	Legett et al., 2021
micropredator	Buergeria japonica Hallowell, 1861	Rhacophoridae	Anura	Uranotaenia ohamai Tanaka, Mizusawa & Saugstad, 1975	Culicidae	adult	Iriomote Island, Japan,Japan,Asia	June-July 2015	forest-rice paddy field-roadside ditches	frog call trap	24.39203°	123.8796°	Legett et al., 2021
micropredator	Buergeria japonica Hallowell, 1861	Rhacophoridae	Anura	Uranotaenia annandalei Barraud, 1926	Culicidae	adult	Iriomote Island, Japan,Japan,Asia	June-July 2015	forest-rice paddy field-roadside ditches	frog call trap	24.39203°	123.8796°	Legett et al., 2021
micropredator	Buergeria japonica Hallowell, 1861	Rhacophoridae	Anura	Uranotaenia macfarlanei Edwards, 1914	Culicidae	adult	Iriomote Island, Japan,Japan,Asia	June-July 2015	forest-rice paddy field-roadside ditches	frog call trap	24.39203°	123.8796°	Legett et al., 2021

## Sheet: Metadata
Variable	Description
Source	Indicate the source from each record reported from literature (n=74, the complete list of references can be found in table3)
Strategy	Provide the exploration strategy employed by diptera flies to amphibians (micropredators, myasis or eggpredator)
amphibians spp	taxonomic amphibians species name
amphibian family	taxonomic amphibians species family
amphibian order	taxnomic amphibians species order
diptera spp	taxonomic diptera species name
diptera family	taxonomic diptera species family
Diptera life cicle	specifies which life cycle stage was the diptera species collected
Locality	summarizes the geographical distribution of each species reported in each record
collection date	provide the date of sampling for each record included
environment type	provide the type of enviroment reported for each record included
sampling method	outlines the methodology employed for specimen collection from each record
lat	geographical coordinates Latitute
long	geographical coordinates Longitude
NA	represent missing data through the dataset

## Sheet: Complete References
Aihara I, de Silva P, Bernal X. 2016. Acoustic Preference of Frog-Biting Midges (Corethrella spp) Attacking Tungara Frogs in their Natural Habitat. ETHOLOGY 122: 105–113.
Anderson JR, Ayala SC. 1968. Trypanosome Transmitted by Phlebotomus : First Report from the Americas. Science 161: 1023–1025.
Arias-Robledo G, Wall R, Szpila K, Shpeley D, Whitworth T, Stark T, King RA, Stevens JR. 2019. Ecological and geographical speciation in Lucilia bufonivora: The evolution of amphibian obligate parasitism. International Journal for Parasitology: Parasites and Wildlife 10: 218–230.
Bailey JK. 1962. Aedes aegypti as a possible new invertebrate host for frog trypanosomes. Experimental Parasitology 12: 155–163.
Bartlett-Healy K, Crans W, Gaugler R. 2008. Phonotaxis to Amphibian Vocalizations in <I>Culex territans</I> (Diptera: Culicidae). Annals of the Entomological Society of America 101: 95–103.
Benach JL, Grans WJ. 1975. Differential Susceptibility of Culex Territans and Aedes Triseriatus (Diptera: Culicidae) to Foleyella Flexicauda (Nematoda: Filarioidea)1. Journal of Medical Entomology 12: 209–213.
Bernal XE, Page RA, Rand AS, Ryan MJ. 2007. Cues for Eavesdroppers: Do Frog Calls Indicate Prey Density and Quality? The American Naturalist 169: 409–415.
Beurden E van. 1980. Mosquitoes (Mimomyia elegans (Taylor)) feeding on the introduced toad Bufo marinus (Linnaeus): implications for control of a toad pest. Australian Zoologist 20: 501–504.
Blosser EM, Stenn T, Acevedo C, Burkett-Cadena ND. 2016. Host use and seasonality of Culex (Melanoconion) iolambdis (Diptera: Culicidae) from eastern Florida, USA. Acta Tropica 164: 352–359.
Bolek MG, Coggins JR. 2002. Observations on Myiasis by the Calliphorid, Bufolucilia silvarum, in the Eastern American Toad (Bufo americanus americanus) from Southeastern Wisconsin. Journal of Wildlife Diseases 38: 598–603.
Bolek MG, Janovy J. 2004. Observations on Myiasis by the Calliphorids, Bufolucilia silvarum and Bufolucilia elongata, in Wood Frogs, Rana sylvatica, From Southeastern Wisconsin. Journal of Parasitology 90: 1169–1171.
Borkent A, Belton P. 2006. Attraction of female Uranotaenia lowii (Diptera: Culicidae) to frog calls in Costa Rica. The Canadian Entomologist 138: 91–94.
Braima KA, Muslimin M, M. Ghazali AR, Wan-Nor F, Wilson JJ, Jeffery J, Abdul-Aziz NM. 2017. Feeding behavior of Mimomyia (Etorleptiomyia) luzonensis (Ludlow, 1905) (Diptera, Culicidae) in Peninsular Malaysia. Acta Tropica 171: 138–140.
Brumpt E. 1934. Recherches expérimentales sur la biologie de la Lucilia bufonivora. Annales de Parasitologie Humaine et Comparée 12: 81–97.
Burkett-Cadena ND, Graham SP, Hassan HK, Guyer C, Eubanks MD, Katholi CR, Unnasch TR. 2008. Blood feeding patterns of potential arbovirus vectors of the genus culex targeting ectothermic hosts. The American Journal of Tropical Medicine and Hygiene 79: 809–815.
Caldart VM, Santos MBD, Iop S, Pinho LC, Cechin SZ. 2016. Hematophagous Flies Attracted to Frog Calls in a Preserved Seasonal Forest of the Austral Neotropics, with a Description of a New Species of Corethrella (Diptera: Corethrellidae). Zoological Science 33: 527.
Camp JV, Bakonyi T, Soltész Z, Zechmeister T, Nowotny N. 2018. Uranotaenia unguiculata Edwards, 1913 are attracted to sound, feed on amphibians, and are infected with multiple viruses. Parasites & Vectors 11: 456.
Causey OR. 1939. Aedes and Culex mosquitoes as intermediate hosts of frog filaria, Foloyella sp.1. American Journal of Epidemiology 29-SectionC: 79–81.
Cotteaux-Lautard C, Leparc-goffart I, Berenger JM, Plumet S, Pages F. 2016. Phenology and host preferences Phlebotomus perniciosus (Diptera: Phlebotominae) in a focus of Toscana virus (TOSV) in South of France. Acta Tropica 153: 64–69.
Crans W. 1970. The Blood Feeding Habits of Culex territans Walker. Mosquito News 30: 445–447.
Crump ML, Pounds JA. 1985. Lethal Parasitism of an Aposematic Anuran (Atelopus varius) by Notochaeta bufonivora (Diptera: Sarcophagidae). The Journal of Parasitology 71: 588.
Cupp EW, Zhang D, Yue X, Cupp MS, Guyer C, Sprenger TR, Unnasch TR. 2004. Identification of reptilian and amphibian blood meals from mosquitoes in an eastern equine encephalomyelitis virus focus in central Alabama. The American Journal of Tropical Medicine and Hygiene 71: 272–276.
Cutajar TP, Rowley JJL. 2020. Surveying frogs from the bellies of their parasites: Invertebrate-derived DNA as a novel survey method for frogs. Global Ecology and Conservation 22: e00978.
Dasgupta B, Roy P. 1969. Studies on the behaviour of Lucilia illustris Meigen as a parasite of vertebrates under experimental conditions. Parasitology 59: 299–304.
Davis RA, Disney RHL. 2003. Natural history and description of Aphiura breviceps Schmitz, a scuttle fly (Diptera: Phoridae) whose larvae prey on the eggs of frogs (Anura: Myobatrachidae) in Western Australia. Australian Journal of Entomology 42: 18–21.
De Silva WAPP, Bernal XE, Chathuranga WGD, Herath BP, Ekanayake C, Abeysundara HTK, Karunaratne SHPP. 2020. Feeding patterns revealed host partitioning in a community of frog‐biting mosquitoes. Ecological Entomology 45: 988–996.
De Silva P, Jaramillo C, Bernal XE. 2014. Feeding Site Selection by Frog-Biting Midges (Diptera: Corethrellidae) on Anuran Hosts. Journal of Insect Behavior 27: 302–316.
Desser SS, Hong H, Martin DS. 1995. The Life History, Ultrastructure, and Experimental Transmission of Hepatozoon catesbianae n. comb., an Apicomplexan Parasite of the Bullfrog, Rana catesbeiana and the Mosquito, Culex territans in Algonquin Park, Ontario. The Journal of Parasitology 81: 212.
Desser SS, McIver SB, Ryckman A. 1973. Culex territans as a Potential Vector of Trypanosoma rotatorium. I. Development of the Flagellate in the Mosquito. The Journal of Parasitology 59: 353.
Dodge HR. 1968. The Sarcophagidae of Barro Colorado Island, Panama (Diptera)1. Annals of the Entomological Society of America 61: 421–450.
Eaton BR, Moenting AE, Paszkowski CA, Shpeley D. 2008. Myiasis by Lucilia silvarum (Calliphoridae) in Amphibian Species in Boreal Alberta, Canada. Journal of Parasitology 94: 949–952.
Elkan E. 1965. Myiasis in Australian frogs. Annals of Tropical Medicine & Parasitology 59: 51–54.
Feng LC, Chao CS. 1943. The development of trypanosoma bocagei in phlebotomus squamirostris. Chinese Medical Journal 62: 210–217.
Feng L, Chung H. 1940. Phlebotomus squamirostris Newstead, transmitter of Trypanosoma bocagei França in the toad, Bufo bufo gargarizans (Cantor). Chinese Medical Journal Supplement 3: 198–211.
Ferguson LV, Kirk Hillier N, Smith TG. 2013. Influence of Hepatozoon parasites on host-seeking and host-choice behaviour of the mosquitoes Culex territans and Culex pipiens. International Journal for Parasitology: Parasites and Wildlife 2: 69–76.
Garanin VI, Shaldybin SL. 1976. [Parasitism of larvae of the fly, Lucilia bufonivora, Moniez, 1876, on Anura]. Parazitologiia 10: 286–288.
Gordon RM, Lumsden WHR. 1939. A Study of the Behaviour of the Mouth-Parts of Mosquitoes when Taking Up Blood from Living Tissue; Together with Some Observations on the Ingestion of Microfilariae. Annals of Tropical Medicine & Parasitology 33: 259–278.
Hagman M, Pape T, Schulte R. 2005. Flesh fly myiasis (Diptera, Sarcophagidae) in Peruvian poison frogs genus Epipedobates (Anura, Dendrobatidae). Phyllomedusa: Journal of Herpetology 4: 69.
Hassine JB, Escoriza D. 2014. Bufo spinosus in Tunisia: new data on occurrence, parasitism and tadpole morphology. Herpetol. Bull 127: 22–32.
Henderson B, Senior L. 1961. Attack rate of Culex tarsalis on reptiles, amphibians and small mammals. Mosquito News 21: 29–32.
Heym EC, Kampen H, Schäfer M, Walther D. 2019. Mosquito bloodmeal preferences in two zoological gardens in Germany. Medical and Veterinary Entomology 33: 203–212.
Hughey MC, McCoy MW, Vonesh JR, Warkentin KM. 2012. Spatial contagion drives colonization and recruitment of frogflies on clutches of red-eyed treefrogs. Biology Letters 8: 887–889.
Johnson RN, Young DG, Butler JF. 1993. Trypanosome Transmission by Corethrella wirthi (Diptera: Chaoboridae) to the Green Treefrog, Hyla cinerea (Anura: Hylidae). Journal of Medical Entomology 30: 918–921.
Kelehear C, Ibáñez R, Rodríguez C, Buitrago S, Durant-Archibold AA. 2020. Sarcophagid Myiasis in the Bufonid Rhinella alata in Panama. Journal of Wildlife Diseases 56: 667.
Kim B, Smith TG, Desser SS. 1998. The Life History and Host Specificity of Hepatozoon clamatae (Apicomplexa: Adeleorina) and ITS-1 Nucleotide Sequence Variation of Hepatozoon Species of Frogs and Mosquitoes from Ontario. The Journal of Parasitology 84: 789.
Kraus F. 2007. Fly parasitism in Papuan frogs, with a discussion of ecological factors influencing evolution of life‐history differences. Journal of Natural History 41: 1863–1874.
Lacey LA. 1979. Predação em girinos por uma vespa e outras associações de insetos com ninhos de duas espécies de rãs da Amazônia. Acta Amazonica 9: 755–762.
Legett HD, Aihara I, Bernal XE. 2021. Within host acoustic signal preference of frog‐biting mosquitoes (Diptera: Culicidae) and midges (Diptera: Corethrellidae) on Iriomote Island, Japan. Entomological Science 24: 116–122.
Legett HD, Page RA, Bernal XE. 2019. Synchronized mating signals in a communication network: the challenge of avoiding predators while attracting mates. Proceedings of the Royal Society B: Biological Sciences 286: 20191067.
Lutomiah J, Omondi D, Masiga D, Mutai C, Mireji PO, Ongus J, Linthicum KJ, Sang R. 2014. Blood Meal Analysis and Virus Detection in Blood-Fed Mosquitoes Collected During the 2006–2007 Rift Valley Fever Outbreak in Kenya. Vector-Borne and Zoonotic Diseases 14: 656–664.
McKeever S, Hartberg WK. 1980. An effective method for trapping adult female Corethrella (Diptera: Chaoboridae). Mosquito News 40: 111–112.
McMahon TA, Rohr JR, Bernal XE. 2017. Light and noise pollution interact to disrupt interspecific interactions. Ecology 98: 1290–1299.
Menin M, Giaretta AA. 2003. Predation on foam nests of leptodactyline frogs (Anura: Leptodactylidae) by larvae of Beckeriella niger (Diptera: Ephydridae). Journal of Zoology 261: 239–243.
Meuche I, Keller A, Ahmad Sah HH, Ahmad N, Grafe TU. 2016. Silent listeners: can preferences of eavesdropping midges predict their hosts’ parasitism risk? Behavioral Ecology 27: 995–1003.
Netherlands EC, Cook CA, Du Preez LH, Vanhove MPM, Brendonck L, Smit NJ. 2020b. An overview of the Dactylosomatidae (Apicomplexa: Adeleorina: Dactylosomatidae), with the description of Dactylosoma kermiti n. sp. parasitising Ptychadena anchietae and Sclerophrys gutturalis from South Africa. International Journal for Parasitology: Parasites and Wildlife 11: 246–260.
Netherlands EC, Svitin R, Cook CA, Smit NJ, Brendonck L, Vanhove MPM, Du Preez LH. 2020a. Neofoleyellides boerewors n. gen. n. sp. (Nematoda: Onchocercidae) parasitising common toads and mosquito vectors: morphology, life history, experimental transmission and host-vector interaction in situ. International Journal for Parasitology 50: 177–194.
Omondi D, Masiga DK, Ajamma YU, Fielding BC, Njoroge L, Villinger J. 2015. Unraveling Host-Vector-Arbovirus Interactions by Two-Gene High Resolution Melting Mosquito Bloodmeal Analysis in a Kenyan Wildlife-Livestock Interface (N Beebe, Ed.). PLOS ONE 10: e0134375.
Ramos B, Urdaneta-Morales S. 1977. Hematophagous insects as vectors for frog trypanosomes. Revista De Biologia Tropical 25: 209–217.
Richards SL, Ponnusamy L, Unnasch TR, Hassan HK, Apperson CS. 2006. Host-Feeding Patterns of <I>Aedes albopictus</I> (Diptera: Culicidae) in Relation to Availability of Human and Domestic Animals in Suburban Landscapes of Central North Carolina. Journal of Medical Entomology 43: 543–551.
Ruether BF, Brady MJ, Derick TL, Dula BT, Smith SAR, Trillo PA. 2022. Mechanisms of collateral damage: heterospecific neighbor density mediates parasitism by eavesdroppers on hourglass treefrogs. Ethology Ecology & Evolution 34: 531–544.
Schell CB, Burgin S. 2001. Batrachomyia strigapes (Diptera) parasitism of Uperoleia laevigata (Anura). The Journal of Parasitology 87: 1215–1216.
Skuse FAA. 1889. Description of a new genus (Batrachomyia, W. S. Macleay, MS.), and two species of dipterous insects parasitic upon Australian frogs. Proceedings of the Linnean Society of New South Wales 4: 171–177.
Tempelis CH, Galindo P. 1970. Feeding Habits of Five Species of Deinocerites Mosquitoes Collected in Panama1. Journal of Medical Entomology 7: 175–179.
Toledo LF, Ruggeri J, Leite Ferraz De Campos L, Martins M, Neckel‐Oliveira S, Breviglieri CPB. 2021. Midges not only sucks, but may carry lethal pathogens to wild amphibians. Biotropica 53: 722–725.
Toma T, Miyagi I, Higa Y, Okazawa T, Sasaki H. 2005. Culicid and Chaoborid flies (Diptera : Culicidae and Chaoboridae) attracted to a CDC miniature frog call trap at Iriomote Island, the Ryukyu Archipelago, Japan. Medical Entomology and Zoology 56: 65–71.
Toma T, Miyagi I, Tamashiro M. 2014. Blood Meal Identification and Feeding Habits of Uranotaenia Species Collected in the Ryukyu Archipelago. Journal of the American Mosquito Control Association 30: 215–218.
Toma T, Takara T, Miyagi I, Futami K, Higa Y. 2019. Mosquitoes and frog-biting midges (Diptera: Culicidae and Corethrellidae) attracted to traps with natural frog calls and synthesized sounds at Iriomote Island, Ryukyu Archipelago, Japan. Medical Entomology and Zoology 70: 221–234.
Travers SL, Townsend JH. 2010. Myiasis on a Neotropical leaf frog Agalychnis saltator Taylor, 1955. Herpetology Notes 3: 355–357.
Trillo PA, Bernal XE, Caldwell MS, Halfwerk WH, Wessel MO, Page RA. 2016. Collateral damage or a shadow of safety? The effects of signalling heterospecific neighbours on the risks of parasitism and predation. Proceedings of the Royal Society B: Biological Sciences 283: 20160343.
Tuten HC, Bridges WC, Paul KS, Adler PH. 2012. Blood‐feeding ecology of mosquitoes in zoos. Medical and Veterinary Entomology 26: 407–416.
Villa J. 1980. Frogflies" From Central and South America With Notes on Other Organisms of the Amphibian Egg Microhabitat. Brenesia. San Jose 17: 49–68.
Villa J, Townsend DS. 1983. Viable Frog Eggs Eaten by Phorid Fly Larvae. Journal of Herpetology 17: 278.
Zavadil V. 1997. Zum Parasitismus der Krötengoldfliege (Lucilia bufonivora MONIEZ, 1876) auf Erdkröten (Bufo bufo) — Abwehrverhalten und limitierende Faktoren. Zeitschrift für Feldherpetologie 4: 1–12.
Zwart P, Disney RHL, Batist RHL de, Mutschmann F. 2005. The phorid ‘scuttle fly’ (Megaselia scalaris), a threat to zoological conditionsand especially to amphibians. British Veterinary Zoological Society Proceedings 5: 27–30.

## Sheet: Campos et al., in press_Data
Strategy	laboratorial_method	anuran_spp	anuran_spp_authors	anuran_family	anuran_order	dipteran_spp	author	dipteran_family	other interactions	life_cicle	region	country	continent	environment	lat	long	Source
micropredator	iDNA	Lithobates clamitans	Latreille, 1801	Ranidae	Anura	Culex peccator	Dyar & Knab, 1909	Culicidae	mammals, aves, reptiles, amphibians	adult	Tuskegee National Forest, Macon Co., Alabama	USA	North America	NA	32.43165°	-85.64395°	Campos et al., in press_ARE_71
micropredator	iDNA	Lithobates sphenocephalus	Cope, 1886	Ranidae	Anura	Culex peccator	Dyar & Knab, 1909	Culicidae	mammals, aves, reptiles, amphibians	adult	Tuskegee National Forest, Macon Co., Alabama	USA	North America	NA	32.43165°	-85.64395°	Campos et al., in press_ARE_71
micropredator	iDNA	Lithobates catesbeianus	Shaw, 1802	Ranidae	Anura	Culex peccator	Dyar & Knab, 1909	Culicidae	mammals, aves, reptiles, amphibians	adult	Tuskegee National Forest, Macon Co., Alabama	USA	North America	NA	32.43165°	-85.64395°	Campos et al., in press_ARE_71
micropredator	iDNA	Lithobates clamitans	Latreille, 1801	Ranidae	Anura	Culex territans	Walker, 1856	Culicidae	mammals, reptiles, amphibians	adult	Tuskegee National Forest, Macon Co., Alabama	USA	North America	NA	32.43165°	-85.64395°	Campos et al., in press_ARE_71
micropredator	iDNA	Lithobates sphenocephalus	Cope, 1886	Ranidae	Anura	Culex territans	Walker, 1856	Culicidae	mammals, reptiles, amphibians	adult	Tuskegee National Forest, Macon Co., Alabama	USA	North America	NA	32.43165°	-85.64395°	Campos et al., in press_ARE_71
micropredator	iDNA	Lithobates catesbeianus	Shaw, 1802	Ranidae	Anura	Culex territans	Walker, 1856	Culicidae	mammals, reptiles, amphibians	adult	Tuskegee National Forest, Macon Co., Alabama	USA	North America	NA	32.43165°	-85.64395°	Campos et al., in press_ARE_71
micropredator	iDNA	Pseudacris crucifer	Wied-Neuwied, 1838	Hylidae	Anura	Culex territans	Walker, 1856	Culicidae	mammals, reptiles, amphibians	adult	Tuskegee National Forest, Macon Co., Alabama	USA	North America	NA	32.43165°	-85.64395°	Campos et al., in press_ARE_71
micropredator	iDNA	Dryophytes avivoca	Viosca, 1928	Hylidae	Anura	Culex territans	Walker, 1856	Culicidae	mammals, reptiles, amphibians	adult	Tuskegee National Forest, Macon Co., Alabama	USA	North America	NA	32.43165°	-85.64395°	Campos et al., in press_ARE_71
micropredator	iDNA	Dryophytes squirellus	Daudin, 1800	Hylidae	Anura	Culex territans	Walker, 1856	Culicidae	mammals, reptiles, amphibians	adult	Tuskegee National Forest, Macon Co., Alabama	USA	North America	NA	32.43165°	-85.64395°	Campos et al., in press_ARE_71
micropredator	iDNA	Dryophytes chrysoscelis	Cope, 1880	Hylidae	Anura	Culex territans	Walker, 1856	Culicidae	mammals, reptiles, amphibians	adult	Tuskegee National Forest, Macon Co., Alabama	USA	North America	NA	32.43165°	-85.64395°	Campos et al., in press_ARE_71
micropredator	iDNA	Dryophytes cinereus	Schneider, 1799	Hylidae	Anura	Culex territans	Walker, 1856	Culicidae	mammals, reptiles, amphibians	adult	Tuskegee National Forest, Macon Co., Alabama	USA	North America	NA	32.43165°	-85.64395°	Campos et al., in press_ARE_71
micropredator	iDNA	Dryophytes femoralis	Daudin, 1800	Hylidae	Anura	Culex territans	Walker, 1856	Culicidae	mammals, reptiles, amphibians	adult	Tuskegee National Forest, Macon Co., Alabama	USA	North America	NA	32.43165°	-85.64395°	Campos et al., in press_ARE_71
micropredator	iDNA	Undetermined	-	NA	Anura	Culex erraticus	(Dyar & Knab, 1906)	Culicidae	mammals, aves, reptiles, amphibians	adult	Tuskegee National Forest, Macon Co., Alabama	USA	North America	NA	32.43165°	-85.64395°	Campos et al., in press_ARE_71
micropredator	iDNA	Dryophytes cinereus	Schneider, 1799	Hylidae	Anura	Culex territans	Walker, 1856	Culicidae	amphibians	adult	Riverbanks Zoo (Richland County) South Carolina	USA	North America	NA	34.01289°	-81.07859°	Campos et al., in press_ARE_71
micropredator	iDNA	Lithobates clamitans	Latreille, 1801	Ranidae	Anura	Culex territans	Walker, 1856	Culicidae	aves, amphibians	adult	Connecticut	USA	North America	four eastern equine encephalitis virus foci swamps	41.38722°	-72.49273°	Campos et al., in press_ARE_71
micropredator	iDNA	Lithobates sylvaticus	LeConte, 1825	Ranidae	Anura	Culex territans	Walker, 1856	Culicidae	aves, amphibians	adult	Connecticut	USA	North America	four eastern equine encephalitis virus foci swamps	41.38722°	-72.49273°	Campos et al., in press_ARE_71
micropredator	iDNA	Dryophytes versicolor	LeConte, 1825	Hylidae	Anura	Culex territans	Walker, 1856	Culicidae	aves, amphibians	adult	Connecticut	USA	North America	four eastern equine encephalitis virus foci swamps	41.38722°	-72.49273°	Campos et al., in press_ARE_71
micropredator	iDNA	Pseudacris crucifer	Wied-Neuwied, 1838	Hylidae	Anura	Culex territans	Walker, 1856	Culicidae	amphibians	adult	Tuskegee National Forest, AL	USA	North America	NA	32.4737	-85.613	Campos et al., in press_ARE_71
micropredator	iDNA	Lithobates sphenocephalus	Cope, 1886	Ranidae	Anura	Culex peccator	Dyar & Knab, 1909	Culicidae	mammals, aves, reptiles, amphibians	adult	Tuskegee National Forest, AL	USA	North America	NA	32.4737	-85.613	Campos et al., in press_ARE_71
micropredator	iDNA	Lithobates sphenocephalus	Cope, 1886	Ranidae	Anura	Culex territans	Walker, 1856	Culicidae	amphibians	adult	Tuskegee National Forest, AL	USA	North America	NA	32.4737	-85.613	Campos et al., in press_ARE_71
micropredator	iDNA	Dryophytes chrysoscelis	Cope, 1880	Hylidae	Anura	Culex erraticus	(Dyar & Knab, 1906)	Culicidae	mammals, aves, reptiles, amphibians	adult	Tuskegee National Forest, AL	USA	North America	NA	32.4737	-85.613	Campos et al., in press_ARE_71
micropredator	iDNA	Dryophytes chrysoscelis	Cope, 1880	Hylidae	Anura	Culex territans	Walker, 1856	Culicidae	amphibians	adult	Tuskegee National Forest, AL	USA	North America	NA	32.4737	-85.613	Campos et al., in press_ARE_71
micropredator	iDNA	Dryophytes cinereus	Schneider, 1799	Hylidae	Anura	Culex peccator	Dyar & Knab, 1909	Culicidae	mammals, aves, reptiles, amphibians	adult	Tuskegee National Forest, AL	USA	North America	NA	32.4737	-85.613	Campos et al., in press_ARE_71
micropredator	iDNA	Dryophytes cinereus	Schneider, 1799	Hylidae	Anura	Culex territans	Walker, 1856	Culicidae	amphibians	adult	Tuskegee National Forest, AL	USA	North America	NA	32.4737	-85.613	Campos et al., in press_ARE_71
micropredator	iDNA	Dryophytes femoralis	Daudin, 1800	Hylidae	Anura	Culex erraticus	(Dyar & Knab, 1906)	Culicidae	mammals, aves, reptiles, amphibians	adult	Tuskegee National Forest, AL	USA	North America	NA	32.4737	-85.613	Campos et al., in press_ARE_71
micropredator	iDNA	Dryophytes femoralis	Daudin, 1800	Hylidae	Anura	Culex territans	Walker, 1856	Culicidae	amphibians	adult	Tuskegee National Forest, AL	USA	North America	NA	32.4737	-85.613	Campos et al., in press_ARE_71
micropredator	iDNA	Lithobates catesbeianus	Shaw, 1802	Ranidae	Anura	Culex erraticus	(Dyar & Knab, 1906)	Culicidae	mammals, aves, reptiles, amphibians	adult	Tuskegee National Forest, AL	USA	North America	NA	32.4737	-85.613	Campos et al., in press_ARE_71
micropredator	iDNA	Lithobates catesbeianus	Shaw, 1802	Ranidae	Anura	Culex territans	Walker, 1856	Culicidae	amphibians	adult	Tuskegee National Forest, AL	USA	North America	NA	32.4737	-85.613	Campos et al., in press_ARE_71
micropredator	iDNA	Lithobates catesbeianus	Shaw, 1802	Ranidae	Anura	Culex peccator	Dyar & Knab, 1909	Culicidae	mammals, aves, reptiles, amphibians	adult	Tuskegee National Forest, AL	USA	North America	NA	32.4737	-85.613	Campos et al., in press_ARE_71
micropredator	iDNA	Lithobates clamitans	Latreille, 1801	Ranidae	Anura	Culex territans	Walker, 1856	Culicidae	amphibians	adult	Tuskegee National Forest, AL	USA	North America	NA	32.4737	-85.613	Campos et al., in press_ARE_71
micropredator	iDNA	Lithobates clamitans	Latreille, 1801	Ranidae	Anura	Culex peccator	Dyar & Knab, 1909	Culicidae	mammals, aves, reptiles, amphibians	adult	Tuskegee National Forest, AL	USA	North America	NA	32.4737	-85.613	Campos et al., in press_ARE_71
micropredator	iDNA	Lithobates sphenocephalus	Cope, 1886	Ranidae	Anura	Culex iolambdis	Dyar, 1918	Culicidae	mammals, aves, reptiles, amphibians	adult	Vero Beach, eastern Indian River County, Florida	USA	North America	hardwood hammock and mangroves	27.58707°	-80.37012°	Campos et al., in press_ARE_71
micropredator	iDNA	Anaxyrus terrestris	Bonnaterre, 1789	Bufonidae	Anura	Culex iolambdis	Dyar, 1918	Culicidae	mammals, aves, reptiles, amphibians	adult	Vero Beach, eastern Indian River County, Florida	USA	North America	hardwood hammock and mangroves	27.58707°	-80.37012°	Campos et al., in press_ARE_71
micropredator	iDNA	Osteopilus septentrionalis	Duméril and Bibron, 1841	Hylidae	Anura	Culex iolambdis	Dyar, 1918	Culicidae	mammals, aves, reptiles, amphibians	adult	Vero Beach, eastern Indian River County, Florida	USA	North America	hardwood hammock and mangroves	27.58707°	-80.37012°	Campos et al., in press_ARE_71
micropredator	iDNA	Lithobates grylio	Stejneger, 1901	Ranidae	Anura	Culex iolambdis	Dyar, 1918	Culicidae	mammals, aves, reptiles, amphibians	adult	Vero Beach, eastern Indian River County, Florida	USA	North America	hardwood hammock and mangroves	27.58707°	-80.37012°	Campos et al., in press_ARE_71
micropredator	iDNA	Lithobates capito	LeConte, 1855	Ranidae	Anura	Culex iolambdis	Dyar, 1918	Culicidae	mammals, aves, reptiles, amphibians	adult	Vero Beach, eastern Indian River County, Florida	USA	North America	hardwood hammock and mangroves	27.58707°	-80.37012°	Campos et al., in press_ARE_71
micropredator	iDNA	Lithobates catesbeianus	Shaw, 1802	Ranidae	Anura	Culex iolambdis	Dyar, 1918	Culicidae	mammals, aves, reptiles, amphibians	adult	Vero Beach, eastern Indian River County, Florida	USA	North America	hardwood hammock and mangroves	27.58707°	-80.37012°	Campos et al., in press_ARE_71
micropredator	iDNA	Undetermined	-	Hynobiidae	Caudata	Aedes albopictus	(Skuse, 1894)	Culicidae	mammals, human, aves, fish, newt	adult	Seoul, Korea	Korea	Asia	Urban area	37.87073°	127.644°	Campos et al., in press_ARE_71
micropredator	iDNA	Undetermined	-	Ranidae	Anura	Aedes albopictus	(Skuse, 1894)	Culicidae	mammals, human, aves, fish, amphibians	adult	Seoul, Korea	Korea	Asia	Urban area	37.87073°	127.644°	Campos et al., in press_ARE_71
micropredator	iDNA	Undetermined	-	Hynobiidae	Caudata	Culex pipiens	Linnaeus, 1758	Culicidae	mammals, human, aves, fish, newt	adult	Seoul, Korea	Korea	Asia	Urban area	37.87073°	127.644°	Campos et al., in press_ARE_71
micropredator	iDNA	Undetermined	-	Ranidae	Anura	Culex pipiens	Linnaeus, 1758	Culicidae	mammals, human, aves, fish, amphibians	adult	Seoul, Korea	Korea	Asia	Urban area	37.87073°	127.644°	Campos et al., in press_ARE_71
micropredator	iDNA	Lithobates clamitans	Latreille, 1801	Ranidae	Anura	Culex territans	Walker, 1856	Culicidae	mammals, aves, reptiles, amphibians	adult	Connecticut	USA	North America	NA	41.6232	-72.696	Campos et al., in press_ARE_71
micropredator	iDNA	Bufo sp.	-	Bufonidae	Anura	Culex (Melanoconion) sp.	-	Culicidae	mammals, human, aves, amphibians	adult	Province Datem del Marañon (Saramiriza, Puerto America)	Peru	South America	Florest	-4.12775	-76.9243	Campos et al., in press_ARE_71
micropredator	iDNA	Lithobates catesbeianus	Shaw, 1802	Ranidae	Anura	Uranotaenia sapphirina	(Osten Sacken, 1868)	Culicidae	amphibians	adult	Tuskegee National Forest in Macon County, Alabama	USA	North America	Florest	32.4737	-85.6134	Campos et al., in press_ARE_71
micropredator	iDNA	Lithobates clamitans	Latreille, 1801	Ranidae	Anura	Culex peccator	Dyar & Knab, 1909	Culicidae	aves, reptiles, amphibians	adult	Tuskegee National Forest in Macon County, Alabama	USA	North America	Florest	32.4737	-85.6134	Campos et al., in press_ARE_71
micropredator	iDNA	Lithobates sphenocephalus	Cope, 1886	Ranidae	Anura	Culex peccator	Dyar & Knab, 1909	Culicidae	aves, reptiles, amphibians	adult	Tuskegee National Forest in Macon County, Alabama	USA	North America	Florest	32.4737	-85.6134	Campos et al., in press_ARE_71
micropredator	iDNA	Lithobates catesbeianus	Shaw, 1802	Ranidae	Anura	Culex peccator	Dyar & Knab, 1909	Culicidae	aves, reptiles, amphibians	adult	Tuskegee National Forest in Macon County, Alabama	USA	North America	Florest	32.4737	-85.6134	Campos et al., in press_ARE_71
micropredator	iDNA	Undetermined	-	Ranidae	Anura	Uranotaenia lowii	Theobald, 1901	Culicidae	amphibians	adult	Florida Peninsula	USA	North America	Natural mosquitoes resting sites	27.9954	-81.5186	Campos et al., in press_ARE_71
micropredator	iDNA	Undetermined	-	Microhylidae	Anura	Uranotaenia lowii	Theobald, 1901	Culicidae	amphibians	adult	Florida Peninsula	USA	North America	Natural mosquitoes resting sites	27.9954	-81.5186	Campos et al., in press_ARE_71
micropredator	iDNA	Undetermined	-	Hylidae	Anura	Uranotaenia lowii	Theobald, 1901	Culicidae	amphibians	adult	Florida Peninsula	USA	North America	Natural mosquitoes resting sites	27.9954	-81.5186	Campos et al., in press_ARE_71
micropredator	iDNA	Osteocephalus sp.	-	Hylidae	Anura	Culex sp.	-	Culicidae	amphibians, reptiles	adult	Saint-Georges de l’Oyapock	French Guiana	South America	Florest and Urban areas	3.89453	-51.8074	Campos et al., in press_ARE_71
micropredator	iDNA	Scinax argyreornatus	Miranda-Ribeiro, 1926	Hylidae	Anura	Culex (Microculex) sp.	-	Culicidae	aves, amphibians	adult	Parque Estadual do Palmito–PEP, Paranaguá, Paraná	Brazil	South America	forest	-25.5941	-48.561	Campos et al., in press_ARE_71
micropredator	iDNA	Trachycephalus sp.	-	Hylidae	Anura	Culex (Microculex) sp.	-	Culicidae	aves, amphibians	adult	Parque Estadual do Palmito–PEP, Paranaguá, Paraná	Brazil	South America	forest	-25.5941	-48.561	Campos et al., in press_ARE_71
micropredator	iDNA	Bufo bufo	Linnaeus, 1758	Bufonidae	Anura	Culex territans	Walker, 1856	Culicidae	human, amphibians	adult	Tierpark Berlin (Berlin, Germany; 52∘49.8406′ N, 13∘53.0210′ E) and the Zoological Garden Eberswalde (Brandenburg, Germany; 52∘82.2664′ N, 13∘78.3025′ E)	Germany	Europe	forest	52.83068°	13.88368°	Campos et al., in press_ARE_71
micropredator	iDNA	Rana sp.	-	Ranidae	Anura	Culex territans	Walker, 1856	Culicidae	human, amphibians	adult	Tierpark Berlin (Berlin, Germany; 52∘49.8406′ N, 13∘53.0210′ E) and the Zoological Garden Eberswalde (Brandenburg, Germany; 52∘82.2664′ N, 13∘78.3025′ E)	Germany	Europe	forest	53.37111°	14.30504°	Campos et al., in press_ARE_71
micropredator	iDNA	Undetermined	-	NA	NA	Phlebotomus perniciosus	Newstead, 1911	Psychodidae	mammals, human, aves, amphibians	adult	Marseille, South of France	France	Europe	NA	43.3396°	5.5844°	Campos et al., in press_ARE_71
micropredator	iDNA	Batrachyla antartandica	Barrio, 1967	Batrachylidae	Anura	Aposycorax chilensis	Tonnoir, 1929	Psychodidae	amphibians	adult	Valdivian Forest province of the Subantarctic sub-region	Chile	South America	forest	-41.3255	-73.6622	Campos et al., in press_ARE_71
micropredator	iDNA	Batrachyla taeniata	Girard, 1855	Batrachylidae	Anura	Aposycorax chilensis	Tonnoir, 1929	Psychodidae	amphibians	adult	Valdivian Forest province of the Subantarctic sub-region	Chile	South America	forest	-41.3255	-73.6622	Campos et al., in press_ARE_71
micropredator	iDNA	Ranoidea barringtonensis	Copland, 1957	Hylidae	Anura	Sycorax sp.	-	Psychodidae	amphibians	adult	Williams River, Barrington Tops National Park	Australia	Oceania	-	-32.14	151.49	Campos et al., in press_ARE_71
micropredator	iDNA	Ranoidea wilcoxii	Günther, 1864	Hylidae	Anura	Sycorax sp.	-	Psychodidae	amphibians	adult	Spring Creek, Chichester State Forest	Australia	Oceania	-	-32.16	151.49	Campos et al., in press_ARE_71
micropredator	iDNA	Mixophyes balbus	Straughan, 1968	Myobatrachidae	Anura	Sycorax sp.	-	Psychodidae	amphibians	adult	Williams River, Barrington Tops National Park	Australia	Oceania	-	-32.12	151.49	Campos et al., in press_ARE_71
micropredator	iDNA	Pseudacris crucifer	Wied-Neuwied, 1838	Hylidae	Anura	Culex erraticus	(Dyar & Knab, 1906)	Culicidae	mammals, human, aves, amphibians	adult	New Jersey, Mercer	USA	North America	swamps	40.1953	-74.7335	Campos et al., in press_ARE_71
micropredator	iDNA	Lithobates clamitans	Latreille, 1801	Ranidae	Anura	Culex territans	Walker, 1856	Culicidae	reptile, amphibians	adult	New Jersey	USA	North America	-	40.1388	-74.6769	Campos et al., in press_ARE_71
micropredator	iDNA	Lithobates catesbeianus	Shaw, 1802	Ranidae	Anura	Culex territans	Walker, 1856	Culicidae	reptile, amphibians	adult	New Jersey	USA	North America	-	40.1388	-74.6769	Campos et al., in press_ARE_71
micropredator	iDNA	Lithobates sylvaticus	LeConte, 1825	Ranidae	Anura	Culex territans	Walker, 1856	Culicidae	reptile, amphibians	adult	New Jersey	USA	North America	-	40.1388	-74.6769	Campos et al., in press_ARE_71
micropredator	iDNA	Lithobates virgatipes	Cope, 1891	Ranidae	Anura	Culex territans	Walker, 1856	Culicidae	reptile, amphibians	adult	New Jersey	USA	North America	-	40.1388	-74.6769	Campos et al., in press_ARE_71
micropredator	iDNA	Rana sp.	-	Ranidae	Anura	Culex territans	Walker, 1856	Culicidae	reptile, amphibians	adult	New Jersey	USA	North America	-	40.1388	-74.6769	Campos et al., in press_ARE_71
micropredator	iDNA	Pseudacris crucifer	Wied-Neuwied, 1838	Hylidae	Anura	Culex territans	Walker, 1856	Culicidae	reptile, amphibians	adult	New Jersey	USA	North America	-	40.1388	-74.6769	Campos et al., in press_ARE_71
micropredator	iDNA	Pelophylax lessonae	Camerano, 1882	Ranidae	Anura	Uranotaenia unguiculata	Edwards, 1913	Culicidae	amphibians	adult	Biological Station Lake Neusiedl, Illmitz	Austria	Europe	forest	47.93167°	16.74633°	Campos et al., in press_ARE_71
micropredator	iDNA	Pelophylax ridibundus	Pallas, 1771	Ranidae	Anura	Uranotaenia unguiculata	Edwards, 1913	Culicidae	amphibians	adult	Biological Station Lake Neusiedl, Illmitz	Austria	Europe	forest	47.93167°	16.74633°	Campos et al., in press_ARE_71
micropredator	Genomic DNA/RNA	Dendropsophus subocularis	Dunn, 1934	Hylidae	Anura	Uranotaenia sp.	Lynch Arribálzaga, 1891	Culicidae	amphibians	adult	San Juan, Carare, Colombia	Colombia	South America	tropical rainforest	6.716667°	-74.15°	Campos et al., in press_ARE_71
micropredator	Genomic DNA/RNA	Trachycephalus typhonius	Linnaeus, 1758	Hylidae	Anura	Culex sp.	Linnaeus, 1758	Culicidae	amphibians	adult	San Juan, Carare, Colombia	Colombia	South America	tropical rainforest	6.716667°	-74.15°	Campos et al., in press_ARE_71
micropredator	iDNA	Babina sp.	-	Ranidae	Anura	Uranotaenia jacksoni	Edwards, 1935	Culicidae	reptiles, amphibians	adult	Ryukyu Archipelago, Amamioshima island	Japan	Asia	-	28.3842	129.493	Campos et al., in press_ARE_71
micropredator	iDNA	Limnonectes namiyei	Stejneger, 1901	Dicroglossidae	Anura	Uranotaenia jacksoni	Edwards, 1935	Culicidae	reptiles, amphibians	adult	Ryukyu Archipelago, Okinawajima island	Japan	Asia	-	26.4868	127.962	Campos et al., in press_ARE_71
micropredator	iDNA	Limnonectes namiyei	Stejneger, 1901	Dicroglossidae	Anura	Uranotaenia annandalei	Barraud, 1926	Culicidae	amphibians	adult	Ryukyu Archipelago, Okinawajima island	Japan	Asia	-	26.4868	127.962	Campos et al., in press_ARE_71
micropredator	iDNA	Limnonectes namiyei	Stejneger, 1901	Dicroglossidae	Anura	Uranotaenia macfarlanei	Edwards, 1914	Culicidae	amphibians	adult	Ryukyu Archipelago, Okinawajima island	Japan	Asia	-	26.4868	127.962	Campos et al., in press_ARE_71
micropredator	iDNA	Zhangixalus viridis	Hallowell, 1861	Rhacophoridae	Anura	Uranotaenia jacksoni	Edwards, 1935	Culicidae	reptiles, amphibians	adult	Ryukyu Archipelago, Okinawajima island	Japan	Asia	-	26.4868	127.962	Campos et al., in press_ARE_71
micropredator	iDNA	Zhangixalus viridis	Hallowell, 1861	Rhacophoridae	Anura	Uranotaenia annandalei	Barraud, 1926	Culicidae	amphibians	adult	Ryukyu Archipelago, Okinawajima island	Japan	Asia	-	26.4868	127.962	Campos et al., in press_ARE_71
micropredator	iDNA	Zhangixalus viridis	Hallowell, 1861	Rhacophoridae	Anura	Uranotaenia macfarlanei	Edwards, 1914	Culicidae	amphibians	adult	Ryukyu Archipelago, Okinawajima island	Japan	Asia	-	26.4868	127.962	Campos et al., in press_ARE_71
micropredator	iDNA	Buergeria japonica	Hallowell, 1861	Rhacophoridae	Anura	Uranotaenia jacksoni	Edwards, 1935	Culicidae	reptiles, amphibians	adult	Ryukyu Archipelago, Okinawajima island	Japan	Asia	-	26.4868	127.962	Campos et al., in press_ARE_71
micropredator	iDNA	Buergeria japonica	Hallowell, 1861	Rhacophoridae	Anura	Uranotaenia macfarlanei	Edwards, 1914	Culicidae	amphibians	adult	Ryukyu Archipelago, Okinawajima island	Japan	Asia	-	26.4868	127.962	Campos et al., in press_ARE_71
micropredator	iDNA	Nidirana okinavana	Boettger, 1895	Ranidae	Anura	Uranotaenia ohamai	Tanaka, Mizusawa & Saugstad, 1975	Culicidae	amphibians	adult	Ryukyu Archipelago, Iriomotejima island	Japan	Asia	-	24.3412	123.828	Campos et al., in press_ARE_71
micropredator	iDNA	Nidirana okinavana	Boettger, 1895	Ranidae	Anura	Uranotaenia macfarlanei	Edwards, 1914	Culicidae	amphibians	adult	Ryukyu Archipelago, Iriomotejima island	Japan	Asia	-	24.3412	123.828	Campos et al., in press_ARE_71
micropredator	iDNA	Odorrana supranarina	Matsui, 1994	Ranidae	Anura	Uranotaenia ohamai	Tanaka, Mizusawa & Saugstad, 1975	Culicidae	amphibians	adult	Ryukyu Archipelago, Iriomotejima island	Japan	Asia	-	24.3412	123.828	Campos et al., in press_ARE_71
micropredator	iDNA	Fejervarya sakishimensis	Matsui, Toda, and Ota, 2008	Dicroglossidae	Anura	Uranotaenia ohamai	Tanaka, Mizusawa & Saugstad, 1975	Culicidae	amphibians	adult	Ryukyu Archipelago, Iriomotejima island	Japan	Asia	-	24.3412	123.828	Campos et al., in press_ARE_71
micropredator	iDNA	Fejervarya sakishimensis	Matsui, Toda, and Ota, 2008	Dicroglossidae	Anura	Uranotaenia yaeyamana	Tanaka, Mizusawa & Saugstad, 1975	Culicidae	amphibians	adult	Ryukyu Archipelago, Iriomotejima island	Japan	Asia	-	24.3412	123.828	Campos et al., in press_ARE_71
micropredator	iDNA	Fejervarya sakishimensis	Matsui, Toda, and Ota, 2008	Dicroglossidae	Anura	Uranotaenia annandalei	Barraud, 1926	Culicidae	amphibians	adult	Ryukyu Archipelago, Iriomotejima island	Japan	Asia	-	24.3412	123.828	Campos et al., in press_ARE_71
micropredator	iDNA	Fejervarya sakishimensis	Matsui, Toda, and Ota, 2008	Dicroglossidae	Anura	Uranotaenia lateralis	Ludlow, 1905	Culicidae	amphibians	adult	Ryukyu Archipelago, Iriomotejima island	Japan	Asia	-	24.3412	123.828	Campos et al., in press_ARE_71
micropredator	iDNA	Fejervarya sakishimensis	Matsui, Toda, and Ota, 2008	Dicroglossidae	Anura	Uranotaenia macfarlanei	Edwards, 1914	Culicidae	amphibians	adult	Ryukyu Archipelago, Iriomotejima island	Japan	Asia	-	24.3412	123.828	Campos et al., in press_ARE_71
micropredator	iDNA	Kurixalus eiffingeri	Boettger, 1895	Rhacophoridae	Anura	Uranotaenia nivipleura	Leicester, 1908	Culicidae	amphibians	adult	Ryukyu Archipelago, Iriomotejima island	Japan	Asia	-	24.3412	123.828	Campos et al., in press_ARE_71
micropredator	iDNA	Kurixalus eiffingeri	Boettger, 1895	Rhacophoridae	Anura	Uranotaenia ohamai	Tanaka, Mizusawa & Saugstad, 1975	Culicidae	amphibians	adult	Ryukyu Archipelago, Iriomotejima island	Japan	Asia	-	24.3412	123.828	Campos et al., in press_ARE_71
micropredator	iDNA	Kurixalus eiffingeri	Boettger, 1895	Rhacophoridae	Anura	Uranotaenia macfarlanei	Edwards, 1914	Culicidae	amphibians	adult	Ryukyu Archipelago, Iriomotejima island	Japan	Asia	-	24.3412	123.828	Campos et al., in press_ARE_71
micropredator	iDNA	Zhangixalus owstoni	Stejneger, 1907	Rhacophoridae	Anura	Uranotaenia ohamai	Tanaka, Mizusawa & Saugstad, 1975	Culicidae	amphibians	adult	Ryukyu Archipelago, Iriomotejima island	Japan	Asia	-	24.3412	123.828	Campos et al., in press_ARE_71
micropredator	iDNA	Zhangixalus owstoni	Stejneger, 1907	Rhacophoridae	Anura	Uranotaenia yaeyamana	Tanaka, Mizusawa & Saugstad, 1975	Culicidae	amphibians	adult	Ryukyu Archipelago, Iriomotejima island	Japan	Asia	-	24.3412	123.828	Campos et al., in press_ARE_71
micropredator	iDNA	Microhyla okinavensis	Stejneger, 1901	Microhylidae	Anura	Uranotaenia ohamai	Tanaka, Mizusawa & Saugstad, 1975	Culicidae	amphibians	adult	Ryukyu Archipelago, Iriomotejima island	Japan	Asia	-	24.3412	123.828	Campos et al., in press_ARE_71
micropredator	iDNA	Microhyla okinavensis	Stejneger, 1901	Microhylidae	Anura	Uranotaenia yaeyamana	Tanaka, Mizusawa & Saugstad, 1975	Culicidae	amphibians	adult	Ryukyu Archipelago, Iriomotejima island	Japan	Asia	-	24.3412	123.828	Campos et al., in press_ARE_71
micropredator	iDNA	Microhyla okinavensis	Stejneger, 1901	Microhylidae	Anura	Uranotaenia macfarlanei	Edwards, 1914	Culicidae	amphibians	adult	Ryukyu Archipelago, Iriomotejima island	Japan	Asia	-	24.3412	123.828	Campos et al., in press_ARE_71
micropredator	iDNA	Cynops ensicauda	Hallowell, 1861	Salamandridae	Caudata	Uranotaenia macfarlanei	Edwards, 1914	Culicidae	amphibians, newt	adult	Ryukyu Archipelago, Japan	Japan	Asia	-	26.5°	128	Campos et al., in press_ARE_71
micropredator	iDNA	Fejervarya limnocharis	Gravenhorst, 1829	Dicroglossidae	Anura	Aedes vexans nipponii	(Theobald, 1907)	Culicidae	mammals, aves, amphibians	adult	Ryukyu Archipelago, Japan	Japan	Asia	-	26.5°	128	Campos et al., in press_ARE_71
micropredator	iDNA	Fejervarya sakishimensis	Matsui, Toda, and Ota, 2008	Dicroglossidae	Anura	Aedes baisasi	Knight & Hull, 1951	Culicidae	fish, amphibians	adult	Ryukyu Archipelago, Japan	Japan	Asia	-	26.5°	128	Campos et al., in press_ARE_71
micropredator	iDNA	Buergeria japonica	Hallowell, 1861	Rhacophoridae	Anura	Mimomyia elegans	(Taylor, 1914)	Culicidae	amphibians	adult	Ryukyu Archipelago, Japan	Japan	Asia	-	26.5°	128	Campos et al., in press_ARE_71
micropredator	iDNA	Polypedates leucomystax	Gravenhorst, 1829	Rhacophoridae	Anura	Mimomyia luzonensis	(Ludlow, 1905)	Culicidae	amphibians	adult	Ryukyu Archipelago, Japan	Japan	Asia	-	26.5°	128	Campos et al., in press_ARE_71
micropredator	iDNA	Buergeria japonica	Hallowell, 1861	Rhacophoridae	Anura	Mimomyia luzonensis	(Ludlow, 1905)	Culicidae	amphibians	adult	Ryukyu Archipelago, Japan	Japan	Asia	-	26.5°	128	Campos et al., in press_ARE_71
micropredator	iDNA	Fejervarya sakishimensis	Matsui, Toda, and Ota, 2008	Dicroglossidae	Anura	Culex infantulus	Edwards, 1922	Culicidae	amphibians	adult	Ryukyu Archipelago, Japan	Japan	Asia	-	26.5°	128	Campos et al., in press_ARE_71
micropredator	iDNA	Undetermined	-	NA	Anura	Uranotaenia jacksoni	Edwards, 1935	Culicidae	reptiles, amphibians	adult							Campos et al., in press_ARE_71
micropredator	iDNA	Rhacophorus sp.	-	Rhacophoridae	Anura	Culex infantulus	Edwards, 1922	Culicidae	amphibians	adult	Ryukyu Archipelago, Japan	Japan	Asia	-	26.5°	128	Campos et al., in press_ARE_71
micropredator	iDNA	Rhacophorus sp.	-	Rhacophoridae	Anura	Culex hayashii ryukyuanus	Tanaka, Mizusawa & Saugstad, 1979	Culicidae	amphibians	adult	Ryukyu Archipelago, Japan	Japan	Asia	-	26.5°	128	Campos et al., in press_ARE_71
micropredator	iDNA	Undetermined	-	NA	Anura	Uranotaenia nivipleura	Leicester, 1908	Culicidae	amphibians	adult	Ryukyu Archipelago, Japan	Japan	Asia	-	26.5°	128	Campos et al., in press_ARE_71
micropredator	iDNA	Undetermined	-	NA	Anura	Uranotaenia ohamai	Tanaka, Mizusawa & Saugstad, 1975	Culicidae	fish, amphibians	adult	Ryukyu Archipelago, Japan	Japan	Asia	-	26.5°	128	Campos et al., in press_ARE_71
micropredator	iDNA	Undetermined	-	NA	Anura	Uranotaenia yaeyamana	Tanaka, Mizusawa & Saugstad, 1975	Culicidae	amphibians	adult	Ryukyu Archipelago, Japan	Japan	Asia	-	26.5°	128	Campos et al., in press_ARE_71
micropredator	iDNA	Lithobates clamitans	Latreille, 1801	Ranidae	Anura	Culex territans	Walker, 1856	Culicidae	mammals, aves, amphibians	adult	Connecticut	USA	North America	EEEV foci	41.38722°	-72.49273°	Campos et al., in press_ARE_71
micropredator	iDNA	Lithobates sylvaticus	LeConte, 1825	Ranidae	Anura	Culex territans	Walker, 1856	Culicidae	mammals, aves, amphibians	adult	Connecticut	USA	North America	EEEV foci	41.38722°	-72.49273°	Campos et al., in press_ARE_71
micropredator	iDNA	Dryophytes versicolor	LeConte, 1825	Hylidae	Anura	Culex territans	Walker, 1856	Culicidae	mammals, aves, amphibians	adult	Connecticut	USA	North America	EEEV foci	41.38722°	-72.49273°	Campos et al., in press_ARE_71
micropredator	iDNA	Ranidae/Rhacophoridae	-	Ranidae/Rhacophoridae	Anura	Culex neavei	Theobald, 1906	Culicidae	mammals, aves, amphibians	adult	Western Uganda	Uganda	Africa	-	1.35659	30.846	Campos et al., in press_ARE_71
micropredator	iDNA	Ranidae/Rhacophoridae	-	Ranidae/Rhacophoridae	Anura	Mimomyia mimomyiaformis	(Newstead, 1907)	Culicidae	mammals	adult	Western Uganda	Uganda	Africa	-	1.35659	30.846	Campos et al., in press_ARE_71
micropredator	High-Resolution Melting (HRM)	Ptychadena nilotica	Seetzen, 1855	Ptychadenidae	Anura	Mimomyia splendens	Theobald, 1903	Culicidae	aves, amphibians	adult	Homa Bay County	Kenya	Africa	-	-	-	Campos et al., in press_ARE_71
micropredator	High-Resolution Melting (HRM)	Sclerophrys regularis	Reuss, 1833	Bufonidae	Anura	Mansonia africana	(Theobald, 1901)	Culicidae	mammals, humans, aves, amphibians	adult	Homa Bay County	Kenya	Africa	-	-	-	Campos et al., in press_ARE_71
micropredator	High-Resolution Melting (HRM)	Sclerophrys regularis	Reuss, 1833	Bufonidae	Anura	Culex poicilipes	(Theobald, 1903)	Culicidae	mammals, aves, amphibians	adult	Homa Bay County	Kenya	Africa	-	-	-	Campos et al., in press_ARE_71
micropredator	High-Resolution Melting (HRM)	Sclerophrys regularis	Reuss, 1833	Bufonidae	Anura	Culex univittatus	Theobald, 1901	Culicidae	mammals, human, aves, amphibians	adult	Homa Bay County	Kenya	Africa	-	-	-	Campos et al., in press_ARE_71
micropredator	High-Resolution Melting (HRM)	Sclerophrys regularis	Reuss, 1833	Bufonidae	Anura	Aedes metalicus	(Edwards, 1912)	Culicidae	mammals, aves, amphibians	adult	Homa Bay County	Kenya	Africa	-	-	-	Campos et al., in press_ARE_71
micropredator	High-Resolution Melting (HRM)	Sclerophrys regularis	Reuss, 1833	Bufonidae	Anura	Anopheles gambiae	Giles, 1900	Culicidae	mammals, human, amphibians	adult	Homa Bay County	Kenya	Africa	-	-	-	Campos et al., in press_ARE_71
micropredator	iDNA	Undetermined	-	NA	Anura	Mansonia uniformis	(Theobald, 1901)	Culicidae	mammals, amphibians	adult	Baringo	Kenya	Africa	Rift Valley fever (RVF)	0.628833	35.9451	Campos et al., in press_ARE_71
micropredator	iDNA	Undetermined	-	NA	Anura	Hodgesia sp.	-	Culicidae	mammals, amphibians	adult	Baringo	Kenya	Africa	Rift Valley fever (RVF)	0.628833	35.9451	Campos et al., in press_ARE_71
micropredator	iDNA	Undetermined	-	NA	-	Anopheles quadrimaculatus	Say, 1824	Culicidae	mammals, aves, reptiles, amphibians	Adult	Shelby County, Tennessee	USA	North America	West Nilo Virus foci	35.2005	-89.892	Campos et al., in press_ARE_71
micropredator	iDNA	Undetermined	-	NA	-	Culex pipiens complex/restuans	Linnaeus, 1758	Culicidae	mammals, aves, reptiles, amphibians	Adult	Shelby County, Tennessee	USA	North America	West Nilo Virus foci	35.2005	-89.892	Campos et al., in press_ARE_71
micropredator	iDNA	Undetermined	-	NA	-	Culex quinquefasciatus	Say, 1823	Culicidae	mammals, aves, amphibians	Adult	Shelby County, Tennessee	USA	North America	West Nilo Virus foci	35.2005	-89.892	Campos et al., in press_ARE_71
micropredator	iDNA	Undetermined	-	NA	-	Culex restuans	Theobald, 1901	Culicidae	mammals, aves, reptiles, amphibians	Adult	Shelby County, Tennessee	USA	North America	West Nilo Virus foci	35.2005	-89.892	Campos et al., in press_ARE_71
micropredator	iDNA	Undetermined	-	NA	-	Culex erraticus	(Dyar & Knab, 1906)	Culicidae	mammals, aves, reptiles, amphibians	Adult	Shelby County, Tennessee	USA	North America	West Nilo Virus foci	35.2005	-89.892	Campos et al., in press_ARE_71
micropredator	iDNA	Undetermined	-	NA	-	Culex territans	Walker, 1856	Culicidae	mammals, aves, amphibians	Adult	Shelby County, Tennessee	USA	North America	West Nilo Virus foci	35.2005	-89.892	Campos et al., in press_ARE_71
